# Supplementary material for: Integration of semi-in vivo assays and multi-omics data reveals the effect of galloylated catechins on self-pollen tube inhibition in Camellia oleifera
Source: Hortic Res. 2022 Nov 10;10(1):uhac248. doi: 10.1093/hr/uhac248 (PMC9832949; doi:10.1093/hr/uhac248)
Supplement: Web_Material_uhac248 [file web_material_uhac248.zip]

Archive with 2 entries (2 files):
- Supplementary data 1.docx
- Supplementary data 2.xlsx
