# Supplementary material for: Integration of semi-in vivo assays and multi-omics data reveals the effect of galloylated catechins on self-pollen tube inhibition in Camellia oleifera
Source: Hortic Res. 2022 Nov 10;10(1):uhac248. doi: 10.1093/hr/uhac248 (PMC9832949; doi:10.1093/hr/uhac248)
Supplement: Web_Material_uhac248 [file web_material_uhac248.zip › Supplementary data 2.xlsx]

## Sheet: Table S1
Table S1 Information of metabolites in negative ionization mode.
Index	Q1 (Da)	Q3 (Da)	Molecular Weight (Da)	Formula	Ionization model	Compounds	Class I	Class II	CAS	Level	UP1	UP2	UP3	CP1	CP2	CP3	SP1	SP2	SP3	mix01	mix02	mix03	CP/UP Ratio	CP/UP VIP	SP/UP Ratio	SP/UP VIP	SP/CP Ratio	SP/CP VIP
pme0066	116.1	74	117.054	C3H7N3O2	[M-H]-	Guanidinoacetate	Alkaloids	Alkaloids	352-97-6	3	9096.8	13126	8249.9	8261	8701.4	12471	8661.5	9003	18377	7525	2756.8	6395.3	0.965894	0.169497	1.18275	0.423966	1.22451	0.475647
Lmxn006423	150	122.01	151.009	C7H5NOS	[M-H]-	2(3H)-Benzothiazolone	Alkaloids	Alkaloids	934-34-9	1	10183	10344	12110	11065	15870	11651	13357	14062	17542	17762	13946	14310	1.18228	1.00879	1.37761	1.71989	1.16522	1.08065
pme0195	120.02	62	121.02	C3H7NO2S	[M-H]-	L-Cysteine	Amino acids and derivatives	Amino acids and derivatives	52-90-4	3	168740	171460	161780	182220	203050	206090	180050	289450	188990	206890	184760	177130	1.17805	1.68088	1.31179	1.33994	1.11352	0.644408
mws0805	308.1	87.01	309.106	C11H19NO9	[M-H]-	N-Acetylneuraminic acid	Amino acids and derivatives	Amino acids and derivatives	131-48-6	3	16274	17931	9	28991	17073	9	17750	23899	9	18778	19205	15694	1.34661	0.0791843	1.21757	0.0848187	0.904174	0.10528
pme0376	271.06	151	272.068	C15H12O5	[M-H]-	Naringenin (5,7,4'-Trihydroxyflavanone)*	Flavonoids	Flavanones	480-41-1	1	66130	51109	37415	60975	45531	44265	51006	40770	40498	72487	39236	31309	0.974892	0.0199393	0.85529	0.716201	0.877317	0.969918
mws0914	271.06	151	272.068	C15H12O5	[M-H]-	Pinobanksin*	Flavonoids	Flavanonols	548-82-3	1	66130	51109	37415	60975	45531	44265	51006	40770	40498	72487	39236	31309	0.974892	0.0199393	0.85529	0.716201	0.877317	0.969918
mws0064	287.06	135	288.063	C15H12O6	[M-H]-	Eriodictyol (5,7,3',4'-Tetrahydroxyflavanone)	Flavonoids	Flavanones	552-58-9	3	28932	51945	25615	48399	38064	45250	48077	19997	37379	28382	33444	25090	1.23683	0.936713	0.990243	0.0726387	0.800627	1.06655
pmc1990	299.1	223.1	300.1	C17H16O5	[M-H]-	4'-Hydroxy-5,7-dimethoxyflavanone	Flavonoids	Flavanones	-	3	2541800	2422800	2586900	2475100	2121700	3013900	2505800	2550200	2728200	6159200	6114100	6242600	1.00784	0.0439194	1.03082	0.817673	1.0228	0.244133
mws0066	315.05	151	316.058	C16H12O7	[M-H]-	Isorhamnetin	Flavonoids	Flavonols	480-19-3	3	14757	14979	14763	19621	14202	14775	15511	18796	14392	20213	13479	13590	1.09211	0.692962	1.09438	1.00724	1.00208	0.0775221
pmn001637	417.08	285	418.09	C20H18O10	[M-H]-	Kaempferol-3-O-arabinoside (Juglanin)	Flavonoids	Flavonols	5041-67-8	1	24538	10195	12415	6632.7	16408	14637	27043	22918	7704.2	11946	12387	16920	0.799137	0.528016	1.22307	0.332707	1.53049	0.912178
pmb3006	431.1	269.1	432.106	C21H20O10	[M-H]-	Apigenin-7-O-glucoside(Cosmosiin)	Flavonoids	Flavones	578-74-5	3	7115.6	7596.7	9	4166.3	8286.8	9	7705.1	2369.6	9	5331.6	2922.3	4205.3	0.846535	0.0137369	0.684973	0.0775818	0.809149	0.0475722
pme0321	431.1	285	432.106	C21H20O10	[M-H]-	Kaempferol-7-O-rhamnoside	Flavonoids	Flavonols	20196-89-8	2	178240	157330	147410	167030	142570	125680	135760	158240	163460	173830	181730	167150	0.901238	0.878366	0.947161	0.675638	1.05096	0.519557
mws0919	431.1	285	432.106	C21H20O10	[M-H]-	Kaempferol-3-O-rhamnoside (Afzelin)(Kaempferin)	Flavonoids	Flavonols	482-39-3	1	167820	163140	144170	136050	149860	151080	115660	159600	163770	174710	144180	166030	0.919727	1.10901	0.924021	0.712042	1.00467	0.126816
mws4183	433.08	300.03	434.085	C20H18O11	[M-H]-	Quercetin-3-O-arabinoside (Guaijaverin)*	Flavonoids	Flavonols	22255-13-6	2	18383	18842	11892	9	9	16186	22265	9	29219	32385	37503	14351	0.329906	1.36304	1.04837	0.825566	3.1778	0.728651
mws1179	433.11	271	434.121	C21H22O10	[M-H]-	Naringenin-7-O-glucoside (Prunin)	Flavonoids	Flavanones	529-55-5	3	19905	16743	12228	14124	10946	15412	8774	9903.2	9157	9979.2	8617.6	13931	0.828259	0.858177	0.569486	1.80965	0.68757	1.94842
HJN055	435.13	273.08	436.136	C21H24O10	[M-H]-	Dihydrocharcone-4'-O-glucoside	Flavonoids	Chalcones	-	1	28392	23972	23054	16843	19608	15688	18467	30403	25776	31921	28695	25582	0.691334	1.69485	0.989764	0.164723	1.43167	1.6255
mws2118	435.13	166.7	436.137	C21H24O10	[M-H]-	Phloretin-2'-O-glucoside (Phlorizin)	Flavonoids	Chalcones	60-81-1	1	18468	5765.2	11495	18357	10424	14817	10362	10812	11780	11810	10619	11579	1.22027	0.668235	0.922353	0.0418283	0.75586	1.41832
mws1397	441.08	169	442.09	C22H18O10	[M-H]-	Epicatechin gallate	Flavonoids	Flavanols	1257-08-5	2	9	13194	9	9	8011.1	9	9	17257	12538	16189	12194	10390	0.607713	0.0388905	2.25583	0.723409	3.712	0.826122
mws0913	447.09	285	448.101	C21H20O11	[M-H]-	Kaempferol-3-O-galactoside (Trifolin)*	Flavonoids	Flavonols	23627-87-4	1	128620	97419	95522	99678	80976	102630	100270	137700	102750	119520	118340	125220	0.880965	0.853511	1.05958	0.430563	1.20275	1.28944
mws0089	447.09	285.04	448.101	C21H20O11	[M-H]-	Kaempferol-7-O-glucoside*	Flavonoids	Flavonols	16290-07-6	1	85887	72715	62122	48710	38085	68821	86031	63288	37556	72962	72061	67879	0.705025	1.31817	0.846646	0.754044	1.20087	0.636063
Lmtn002796	449.1	287.05	450.116	C21H22O11	[M-H]-	Aromadendrin-7-O-glucoside*	Flavonoids	Flavanonols	28189-90-4	3	27450	20765	38322	11195	7024.2	21238	15635	11368	23050	13611	22726	18466	0.455958	1.46421	0.5784	1.5247	1.26854	0.705999
Jmgn004021	449.11	269.05	450.116	C21H22O11	[M-H]-	6-C-Glucosyl-2-Hydroxynaringenin	Flavonoids	Flavanones	-	2	29517	18005	26645	14631	16699	12080	7899.7	9000.7	9878.3	19982	19887	8518.3	0.585301	1.56802	0.36106	1.9754	0.616879	2.01629
pmb3023	449.11	287	450.116	C21H22O11	[M-H]-	Eriodictyol-8-C-glucoside*	Flavonoids	Flavanones	1023271-51-3	3	16700	23069	15628	7534.1	7917.6	9543.3	9910.7	8569.1	21592	11004	19413	16099	0.451198	1.79618	0.723357	1.13708	1.60319	1.11239
Hmpn005101	451.12	289.07	452.131	C21H24O11	[M-H]-	Sieboldin	Flavonoids	Chalcones	18777-73-6	3	30386	35772	48859	25172	30051	35057	42926	21876	18526	45071	24807	22144	0.784927	1.10105	0.724484	1.10262	0.922995	0.468419
mws2220	457.08	169.02	458.085	C22H18O11	[M-H]-	Gallocatechin 3-O-gallate	Flavonoids	Flavanols	5127-64-0	2	2360.2	3305.7	3266.7	2809.2	9	5503.5	1835.8	29495	11868	7579.8	7423.8	2842.3	0.93161	0.756798	4.83608	1.14079	5.1911	1.13298
mws0034	457.08	169.01	458.085	C22H18O11	[M-H]-	Epigallocatechin-3-gallate	Flavonoids	Flavanols	989-51-5	2	9	2334.9	3819.4	3339.1	3756.6	2864.9	6083.3	27594	7082.8	19260	12846	8447.6	1.61611	0.871664	6.61336	1.30769	4.09213	1.74982
pmb2999	461.11	299.1	462.116	C22H22O11	[M-H]-	Chrysoeriol-5-O-glucoside	Flavonoids	Flavones	-	3	23511	21665	25030	15856	26448	21966	25964	27187	24141	30138	17734	35750	0.915449	0.640079	1.10093	1.38	1.20261	1.30806
mws0856	463.09	301	464.095	C21H20O12	[M-H]-	Quercetin-4'-O-glucoside (Spiraeoside)*	Flavonoids	Flavonols	20229-56-5	1	46422	56036	39417	34639	58151	59167	46502	46515	44740	59465	60270	47322	1.07106	0.221641	0.970974	0.15518	0.906553	0.38676
mws1329	463.09	301.03	464.095	C21H20O12	[M-H]-	Quercetin-7-O-glucoside*	Flavonoids	Flavonols	491-50-9	1	62969	39456	50635	35704	36638	32160	27388	42788	55331	39447	49857	49908	0.682752	1.50008	0.819986	0.878412	1.201	0.633617
pme1598	463.12	301	464.132	C22H24O11	[M-H]-	Hesperetin-5-O-glucoside	Flavonoids	Flavanones	69651-80-5	3	57857	49294	48228	66101	48180	54257	39521	42354	45552	55920	51168	55334	1.08469	0.644913	0.820104	1.69359	0.756073	1.8522
Zmpn004068	567.17	273.08	568.179	C26H32O14	[M-H]-	Phloretin-2'-O-(6''-O-xylosyl)glucoside	Flavonoids	Chalcones	-	1	33453	21583	17213	22166	30660	25276	18481	29223	24439	26202	17213	28957	1.08101	0.473332	0.998533	0.0946318	0.923702	0.557517
mws0046	579.17	271.06	580.179	C27H32O14	[M-H]-	Naringenin-7-O-Neohesperidoside(Naringin)*	Flavonoids	Flavanones	10236-47-2	3	75035	22488	30988	80860	49780	40262	37126	32805	49429	84685	62686	48065	1.32986	0.80633	0.928792	0.0898594	0.698412	1.32908
Hmjn004446	593.13	285.04	594.137	C30H26O13	[M-H]-	Luteolin-7-O-(6''-caffeoyl)rhamnoside*	Flavonoids	Flavones	-	1	32129	11067	11966	46416	16594	17016	16790	12213	14039	35121	26549	19959	1.45075	0.711298	0.780284	0.392928	0.53785	1.32818
mws0059	609.15	301	610.153	C27H30O16	[M-H]-	Quercetin-3-O-rutinoside (Rutin)*	Flavonoids	Flavonols	153-18-4	3	24682	27913	16950	21000	25845	29362	22373	19876	25272	12544	33670	23455	1.09579	0.528089	0.970897	0.077493	0.886021	1.02769
Lmdn004267	357.13	151.04	358.142	C20H22O6	[M-H]-	Epipinoresinol*	Lignans and Coumarins	Lignans	24404-50-0	1	18457	22570	19807	9210.9	10400	9808	7870.5	9905.1	9081.9	13490	11808	14461	0.483593	1.87154	0.441488	2.0109	0.912934	1.17124
mws0097	357.13	151	358.142	C20H22O6	[M-H]-	Pinoresinol*	Lignans and Coumarins	Lignans	487-36-5	1	15913	20401	18629	6344.5	5066.7	6382.1	6111	8974.2	6565.2	14188	16352	15577	0.32385	1.87373	0.394052	1.96842	1.21677	1.23232
Lmmn003041	491.19	359.15	492.2	C25H32O10	[M-H]-	Isolariciresinol-9'-O-xyloside	Lignans and Coumarins	Lignans	97055-97-5	1	2326.9	18521	17328	15575	11761	10068	20003	7646.5	6690.4	9932.1	17369	14127	0.97978	0.396868	0.899518	0.15979	0.918081	0.501285
pmn001378	519.19	357.14	520.194	C26H32O11	[M-H]-	Pinoresinol-4-O-glucoside	Lignans and Coumarins	Lignans	41607-20-9	3	1781.1	4829.1	5336.3	6512.2	11002	3671.7	3551.5	6033	12548	3623.6	7239.6	9552.4	1.7734	1.00182	1.85263	1.02433	1.04468	0.0351602
Lmtn003096	523.21	361.14	524.226	C26H36O11	[M-H]-	Secoisolariciresinol 4-O-glucoside	Lignans and Coumarins	Lignans	-	2	3607.6	5044	5591.6	7146.7	9	7221.4	6196.6	9	5082.4	5047.4	7510.7	6098.3	1.0094	0.719574	0.792519	0.895196	0.785137	0.156277
Lmyn008503	143.11	143.11	144.115	C8H16O2	[M-H]-	Octanoic acid	Lipids	Free fatty acids	124-07-2	2	3972800	4236200	4590600	5117500	4503000	4503000	4040100	4708800	4434100	5371800	5426000	5507500	1.10343	1.21123	1.02995	0.489309	0.933409	1.12421
mws0752	185.15	185.16	186.162	C11H22O2	[M-H]-	Undecylic Acid	Lipids	Free fatty acids	112-37-8	2	1063000	1054600	1049700	1148400	1097100	1471300	976870	958000	1373700	1469000	1378900	1408600	1.17349	1.1955	1.0446	0.209905	0.890166	0.973934
pmb2640	199.17	199.17	200.178	C12H24O2	[M-H]-	Dodecanoic acid (Lauric acid)	Lipids	Free fatty acids	143-07-7	2	270520	273640	290200	295500	301530	288230	260540	320300	311920	318780	319560	339030	1.061	1.4463	1.06999	0.872314	1.00847	0.031126
mws0751	213.19	195	214.193	C13H26O2	[M-H]-	Tridecanoic Acid	Lipids	Free fatty acids	638-53-9	2	9	11493	10608	9	10473	10664	9	11735	10722	10004	9659.4	12229	0.9564	0.031964	1.0161	0.0111	1.06242	0.0114183
MWS1900	215.13	153.13	216.136	C11H20O4	[M-H]-	Undecanedioic acid	Lipids	Free fatty acids	1852-04-6	2	49999	43866	52516	52586	45412	46136	48931	53585	51954	52585	54611	55099	0.98465	0.192379	1.05526	0.850142	1.07171	1.18363
pmb2643	225.19	207	226.193	C14H26O2	[M-H]-	Myristoleic acid	Lipids	Free fatty acids	544-64-9	3	16329	16738	16260	18142	18299	16858	17440	16737	18950	19374	16466	19201	1.08052	1.56374	1.07704	1.40732	0.996773	0.173818
mws0119	227.2	227.2	228.209	C14H28O2	[M-H]-	Myristic Acid	Lipids	Free fatty acids	544-63-8	1	15385	13715	15706	12796	13944	13395	14508	14366	15633	23770	22575	22811	0.895751	1.42277	0.993327	0.173018	1.10893	1.78856
MWS0552	239.2	223.03	240.209	C15H28O2	[M-H]-	Cis-10-Pentadecenoic Acid(C15: 1)	Lipids	Free fatty acids	84743-29-3	2	5709300	8419300	8201800	5596600	6591300	11226000	7973600	7994100	11734000	33493000	35802000	30874000	1.04852	0.0320911	1.24054	1.03659	1.18313	0.742922
pme2827	239	223	240.245	C16H32O	[M-H]-	Palmitaldehyde	Lipids	Free fatty acids	629-80-1	3	18398000	20682000	19250000	17946000	19205000	23915000	20111000	18303000	18756000	41716000	44746000	43295000	1.04691	0.36576	0.980113	0.431832	0.9362	0.696165
MWS2430	241.22	241.21	242.225	C15H30O2	[M-H]-	13-methylmyristic acid	Lipids	Free fatty acids	2485-71-4	3	602860	483640	479920	501880	507510	480900	510640	519040	516950	502720	513440	525010	0.951399	0.511437	0.987366	0.109373	1.0378	1.667
mws0359	241.22	241.22	242.225	C15H30O2	[M-H]-	Pentadecanoic Acid	Lipids	Free fatty acids	1002-84-2	3	878640	719610	754060	645150	829010	638760	621890	897960	839490	872160	874440	897300	0.898232	0.881897	1.00299	0.0509088	1.11663	0.782752
MWS5231	243.16	181.16	244.167	C13H24O4	[M-H]-	Tridecanedioic acid	Lipids	Free fatty acids	505-52-2	2	57126	80767	65377	71492	66464	62392	54086	55393	74032	67807	70604	68423	0.985625	0.043632	0.902794	0.708354	0.915961	1.02481
mws0361	253.22	235.19	254.225	C16H30O2	[M-H]-	Palmitoleic Acid	Lipids	Free fatty acids	373-49-9	1	28850	21923	23621	24472	26485	23025	26723	24708	24328	26300	27810	27586	0.994462	0.013681	1.01835	0.26742	1.02402	0.637509
MWSslk133	257.18	195.18	258.183	C14H26O4	[M-H]-	1,14-Tetradecanedioic Acid	Lipids	Free fatty acids	821-38-5	2	43906	49028	47780	50116	49524	47754	46935	50863	46717	71816	68474	68390	1.04747	1.03956	1.02701	0.657597	0.980467	0.620354
mws0383	267.23	267.23	268.24	C17H32O2	[M-H]-	10-Heptadecenoic Acid	Lipids	Free fatty acids	29743-97-3	2	2589700	2451300	2754800	2567900	2881000	2781700	2482100	2527500	2351100	2466400	2419900	2763500	1.05577	0.922143	0.944188	1.1918	0.894309	1.73274
mws0362	269.25	269.24	270.256	C17H34O2	[M-H]-	Heptadecanoic acid	Lipids	Free fatty acids	506-12-7	3	18324000	12210000	10014000	10174000	11733000	12142000	10746000	7748700	12858000	12448000	11869000	12327000	0.839721	0.683911	0.773224	1.00041	0.920811	0.761913
pmf0293	269.29	209.2	270.292	C18H38O	[M-H]-	1-Octadecanol	Lipids	Free fatty acids	112-92-5	3	301110	276660	295010	283930	271020	313050	277570	296200	312920	262180	301040	320000	0.994523	0.148953	1.01594	0.319403	1.02153	0.320018
mws0367	277.22	277.22	278.225	C18H30O2	[M-H]-	α-Linolenic Acid*	Lipids	Free fatty acids	463-40-1	3	751440	667560	733910	765050	652780	832530	654680	668510	683660	732480	751150	755010	1.04526	0.452524	0.932157	1.41521	0.891791	1.41887
mws0366	277.22	277.22	278.225	C18H30O2	[M-H]-	γ-Linolenic Acid*	Lipids	Free fatty acids	506-26-3	3	1284500	903880	946740	1011500	1196900	1372700	882450	888330	1260200	980090	1309900	926640	1.14225	0.827492	0.966783	0.272965	0.846382	1.22334
mws1491	279.23	279.23	280.24	C18H32O2	[M-H]-	Linoleic acid	Lipids	Free fatty acids	60-33-3	1	3673700	2911800	3383500	2228700	3028800	2321700	2860200	2861800	3000200	3519700	3394600	3347900	0.760277	1.45099	0.874932	1.43304	1.15081	1.3988
mws2623	281.25	281.25	282.256	C18H34O2	[M-H]-	11-Octadecanoic acid(Vaccenic acid)	Lipids	Free fatty acids	506-17-2	3	3662000	2911500	3175400	1236300	2957200	1358800	2869800	3147800	3121200	3873100	3790300	3811000	0.569531	1.41807	0.937419	0.816549	1.64595	1.65465
mws0396	281.25	281.25	282.256	C18H34O2	[M-H]-	Elaidic Acid	Lipids	Free fatty acids	112-79-8	3	11721000	9305200	9894900	9658900	9781600	10527000	9187400	9714200	10009000	12284000	11792000	11601000	0.96916	0.345495	0.93498	0.840351	0.964732	1.06195
MWSslk132	285.21	223.21	286.214	C16H30O4	[M-H]-	Hexadecanedioic acid	Lipids	Free fatty acids	505-54-4	1	39434	41729	43822	43478	41132	46624	37954	36481	38595	45088	40297	43244	1.05	0.840461	0.904349	1.71002	0.861286	2.00841
Lmyn007883	287.22	287.22	288.23	C16H32O4	[M-H]-	9,16-Dihydroxypalmitic acid	Lipids	Free fatty acids	38076-49-2	3	286500	290010	265480	141560	137950	143410	141840	154960	154390	204100	196420	204000	0.502286	1.89578	0.535861	2.0466	1.06684	1.53595
pmn001686	287.22	241.22	288.23	C16H32O4	[M-H]-	10,16-Dihydroxypalmitic acid	Lipids	Free fatty acids	3233-90-7	1	7342.3	7423.5	7457.7	5726.2	3146.9	4423.1	4637.2	4250	4510.4	5949	4156.1	4636.1	0.598295	1.6023	0.602857	2.05753	1.00763	0.159311
pmb2792	293.21	193.1	294.219	C18H30O3	[M-H]-	13-Hydroxy-6,9,11-octadecatrienoic acid	Lipids	Free fatty acids	74784-20-6	2	73323	107090	90109	99500	84372	121660	58677	74661	120290	97042	100760	84937	1.12942	0.691022	0.93755	0.437978	0.830119	1.075
Zmyn004676	293.21	113.1	294.219	C18H30O3	[M-H]-	17-Hydroxylinolenic acid	Lipids	Free fatty acids	-	3	25133	24013	20987	28720	23131	24849	19216	25363	24391	24960	21753	23535	1.09364	0.908075	0.983417	0.203178	0.899218	1.08074
Zmpn003368	293.21	195.14	294.219	C18H30O3	[M-H]-	13S-Hydroxy-9Z,11E,15Z-octadecatrienoic acid	Lipids	Free fatty acids	87984-82-5	3	3042.6	2534.3	9	3698.4	2712.5	9	2660.5	4114.5	9	2655	3444.9	3993.6	1.1493	0.0635162	1.21449	0.0927288	1.05671	0.133614
Zmyn004732	293.21	185.12	294.219	C18H30O3	[M-H]-	2R-hydroxy-9Z,12Z,15Z-octadecatrienoic acid	Lipids	Free fatty acids	-	3	11717	13946	15259	12905	15340	16690	17820	15415	13896	13997	14438	14750	1.09806	0.728734	1.15173	1.16597	1.04887	0.58561
Rfmb091	295.23	195.14	296.235	C18H32O3	[M-H]-	9S-Hydroxy-10E,12Z-octadecadienoic acid*	Lipids	Free fatty acids	15514-85-9	1	43698	36073	41780	50579	42459	47058	37256	52192	48940	44546	47950	46765	1.15257	1.29576	1.13852	0.939532	0.987808	0.268676
Lmbn005369	295.23	195.14	296.235	C18H32O3	[M-H]-	13(S)-HODE;13(S)-Hydroxyoctadeca-9Z,11E-dienoic acid*	Lipids	Free fatty acids	10219-69-9	1	37708	31998	37409	46620	41420	43989	32563	52057	48051	47106	45265	44415	1.23259	1.63137	1.23858	1.10292	1.00486	0.171232
Lmbn005662	295.23	171.1	296.235	C18H32O3	[M-H]-	9(10)-EpOME;(9R,10S)-(12Z)-9,10-Epoxyoctadecenoic acid	Lipids	Free fatty acids	16833-56-0	3	1786.7	5291.8	4791.7	3226.8	5255.2	5648.7	5945.6	4750.2	4056.4	6956.6	6097.1	6438.8	1.19043	0.56181	1.24279	0.829588	1.04398	0.40037
Zmyn004714	297.24	183.14	298.251	C18H34O3	[M-H]-	Ricinoleic acid	Lipids	Free fatty acids	141-22-0	2	89190	89189	79557	101740	103060	102770	100480	89649	92082	95816	105230	98214	1.19243	1.75411	1.09411	1.37027	0.91755	1.71318
pmf0297	297.32	183.1	298.324	C20H42O	[M-H]-	1-Eicosanol	Lipids	Free fatty acids	629-96-9	3	80908	77121	79405	93632	86470	85800	76850	83743	88895	86588	90959	94851	1.1199	1.67534	1.05077	0.949936	0.93827	1.29363
MWS5235	299.26	253.25	300.266	C18H36O3	[M-H]-	12-Hydroxyoctadecanoic acid	Lipids	Free fatty acids	106-14-9	2	26136	17282	12874	9501.4	183370	8133.9	150230	20346	31030	49388	53064	50215	3.57076	0.283353	3.58143	1.20692	1.00299	0.663857
Lmqn008288	299.26	299.26	300.267	C18H36O3	[M-H]-	3-Hydroxyoctadecanoic Acid	Lipids	Free fatty acids	45261-96-9	2	592760	564010	535170	621330	691700	643130	676000	1003100	646020	963540	963770	985710	1.15616	1.6408	1.37423	1.52382	1.18861	1.13039
Zmpn003698	305.25	59.01	306.256	C20H34O2	[M-H]-	11,14,17-Eicosatrienoic acid	Lipids	Free fatty acids	17046-59-2	3	9	11143	14846	9	6160.1	11802	9	8016.3	13836	13950	14786	10954	0.691249	0.10318	0.840884	0.0364944	1.21647	0.0121171
pmb2791	309.21	209.1	310.1	C18H30O4	[M-H]-	9-Hydroperoxy-10E,12,15Z-octadecatrienoic acid	Lipids	Free fatty acids	111004-08-1	3	37340	37313	40753	92806	53957	53180	31203	33932	69132	58893	55058	63309	1.73252	1.55484	1.16343	0.292953	0.671526	1.3732
Zmzn003953	309.2	227.2	310.214	C18H30O4	[M-H]-	13(s)-hydroperoxy-(9z,11e,15z)-octadecatrienoic acid	Lipids	Free fatty acids	67597-26-6	1	176820	197690	178330	186120	209180	199490	188810	182610	210560	194900	202440	232420	1.07588	1.13121	1.05271	0.83758	0.978463	0.512496
pmb2789	309	209	310.214	C18H30O4	[M-H]-	13S-Hydroperoxy-6Z,9Z,11E-octadecatrienoic acid	Lipids	Free fatty acids	121107-97-9	3	62115	60180	63676	147450	78125	88036	59678	53088	109780	96353	101590	99926	1.68634	1.48898	1.19667	0.506156	0.709624	1.2585
Zmyn004449	309.21	171.1	310.214	C18H30O4	[M-H]-	9-Hydroxy-12-oxo-10(E),15(Z)-octadecadienoic acid	Lipids	Free fatty acids	-	2	17999	15076	18667	14861	14286	14487	12469	15783	15908	14395	14153	16938	0.843299	1.48551	0.853465	1.28503	1.01205	0.00165613
pmn001606	309.28	309.28	310.287	C20H38O2	[M-H]-	Eicosenoic acid	Lipids	Free fatty acids	26764-41-0	2	474910	462300	469750	459840	471890	527970	431480	475680	542160	735850	702800	801510	1.03749	0.690593	1.03011	0.349828	0.992889	0.257502
pmn001689	311.22	223.17	312.23	C18H32O4	[M-H]-	9-Hydroxy-12-oxo-15(Z)-octadecenoic acid	Lipids	Free fatty acids	-	3	5999.3	6816.6	9	6362.3	7883.2	9	13931	5959.7	9	6717.8	8230.1	7261.9	1.11147	0.0532154	1.55165	0.1234	1.39603	0.184928
Lmbn005287	311.22	249.22	312.23	C18H32O4	[M-H]-	7S,8S-DiHODE; (9Z,12Z)-(7S,8S)-Dihydroxyoctadeca-9,12-dienoic acid*	Lipids	Free fatty acids	143288-65-7	2	14337	12559	12447	6936.7	7539.9	7861.5	5936.5	8826.2	6352.8	9408.9	8120.5	11247	0.567778	1.86504	0.536703	1.89815	0.945268	0.547552
MWS80007	311.22	249.22	312.23	C18H32O4	[M-H]-	13-Hydroperoxy-9Z,11E-octadecadienoic acid*	Lipids	Free fatty acids	23017-93-8	2	13173	10327	13019	9	7848.3	7346.3	8716.2	10111	7687.3	9521.4	9233.3	10634	0.41632	1.00057	0.726047	1.68529	1.74396	1.08303
pmb2804	311.1	171.3	312.23	C18H32O4	[M-H]-	13S-Hydroperoxy-9Z,11E-octadecadienoic acid	Lipids	Free fatty acids	33964-75-9	3	11321	10583	10672	11857	13875	17243	10094	17510	16646	13212	15004	13767	1.31922	1.44623	1.35836	1.27324	1.02967	0.00778299
Rfmb087	311.22	293.21	312.23	C18H32O4	[M-H]-	9-Hydroxy-13-oxo-10-octadecenoic Acid	Lipids	Free fatty acids	-	3	12082	12354	23820	24072	14324	22751	16599	14456	14702	9383.1	20425	12146	1.26714	0.803006	0.948214	0.0316233	0.748311	1.41941
Lmbn004685	311.22	223.17	312.23	C18H32O4	[M-H]-	5S,8R-DiHODE; (5S,8R,9Z,12Z)-5,8-Dihydroxyoctadeca-9,12-dienoate	Lipids	Free fatty acids	-	2	5999.3	6816.6	9	6362.3	7883.2	9	13931	5959.7	9	6717.8	8230.1	7261.9	1.11147	0.0532154	1.55165	0.1234	1.39603	0.184928
Zmjn004133	311.22	293.21	312.23	C18H32O4	[M-H]-	9S-Hydroperoxy-10E,12Z-octadecadienoic acid	Lipids	Free fatty acids	5502-91-0	3	12082	12354	23820	24072	14324	22751	16599	14456	14702	9383.1	20425	12146	1.26714	0.803006	0.948214	0.0316233	0.748311	1.41941
Lmbn005487	313.24	251.24	314.246	C18H34O4	[M-H]-	12,13-DHOME; (9Z)-12,13-Dihydroxyoctadec-9-enoic acid	Lipids	Free fatty acids	263399-35-5	2	17947	22677	18783	18608	20175	19723	17453	18397	21672	23673	24615	23100	0.984833	0.137243	0.96827	0.332367	0.983181	0.433704
pmn001691	327.22	291.2	328.225	C18H32O5	[M-H]-	9,12,13-Trihydroxy-10,15-octadecadienoic acid	Lipids	Free fatty acids	-	1	6632.1	12508	3073.7	6410.1	6618.6	6857.8	6853.3	8209.9	10239	7668.8	9244.8	9476.6	0.895232	0.114809	1.13903	0.653017	1.27233	1.46064
Hmqn003054	329.23	311.23	330.24	C18H34O5	[M-H]-	9,10,11-Trihydroxy-12-octadecenoic acid	Lipids	Free fatty acids	61911-67-9	1	14548	13909	14793	11056	10459	13813	11675	10553	14407	14941	16861	13615	0.816832	1.48225	0.847052	1.44995	1.037	0.183351
pmn001694	329.23	229.15	330.241	C18H34O5	[M-H]-	9,10,13-Trihydroxy-11-Octadecenoic Acid	Lipids	Free fatty acids	29907-57-1	3	148880	149410	126460	118200	137670	132850	125010	128130	146180	134700	147330	153270	0.915174	0.990046	0.940129	0.806437	1.02727	0.372364
Lmyn011997	337.31	337.31	338.318	C22H42O2	[M-H]-	Erucic acid	Lipids	Free fatty acids	112-86-7	2	128510	134480	126040	109620	120690	128370	132190	130030	122060	143970	137920	134560	0.921985	1.23463	0.98779	0.355234	1.07137	1.30793
pme0257	111.02	80	112.027	C4H4N2O2	[M-H]-	Uracil	Nucleotides and derivatives	Nucleotides and derivatives	66-22-8	3	51508	71667	51931	82648	61660	66211	119480	63904	41134	64477	51923	59695	1.20224	1.0728	1.28218	0.536945	1.0665	0.0122035
pme2879	141	123	142.038	C5H6N2O3	[M-H]-	5-Hydroxymethyluracil	Nucleotides and derivatives	Nucleotides and derivatives	4433-40-3	3	7714	17850	20813	23832	9	11003	19361	11283	15111	32897	26699	15567	0.751321	0.814443	0.986588	0.137744	1.31314	0.896212
pme3882	227.1	184	228.075	C9H12N2O5	[M-H]-	2'-Deoxyuridine	Nucleotides and derivatives	Nucleotides and derivatives	951-78-0	3	50642	23237	10800	15869	12660	15775	8416.8	9985	18619	35023	26205	30934	0.523199	0.852789	0.43719	1.18487	0.835609	1.07762
pmf0096	88.99	70.9	89.995	C2H2O4	[M-H]-	Oxalic acid	Organic acids	Organic acids	144-62-7	3	17325	27858	24540	15108	19259	20165	21741	27064	26961	19642	24286	19378	0.782124	1.10579	1.08667	0.621028	1.38939	1.81625
mws0576	103.04	59.1	104.047	C4H8O3	[M-H]-	3-Hydroxybutyric acid	Organic acids	Organic acids	300-85-6	3	52905000	60307000	36859000	69126000	46788000	58018000	44625000	42470000	56035000	47571000	40348000	40223000	1.159	0.75112	0.953749	0.206971	0.822908	1.35234
pme1975	103	59	104.06	C3H4O4	[M-H]-	Malonic acid	Organic acids	Organic acids	141-82-2	3	62179000	57650000	46526000	67551000	51321000	52835000	51456000	42066000	60910000	54932000	47495000	47396000	1.03217	0.265257	0.928328	0.595851	0.899393	0.927954
pme1730	117	59	118.027	C4H6O4	[M-H]-	D-Erythronolactone	Organic acids	Organic acids	15667-21-7	3	54710	57828	71796	88754	87191	71973	82154	86300	60563	80814	89163	98335	1.34494	1.55197	1.2424	1.28166	0.923761	0.581487
pme0243	131.03	87.05	132.042	C5H8O4	[M-H]-	Glutaric acid	Organic acids	Organic acids	110-94-1	3	43719	56535	65662	63630	35302	44586	51340	60362	62542	83230	98710	83684	0.865004	0.686924	1.05019	0.442875	1.21409	1.07936
Lmbn001364	131.03	87.05	132.042	C5H8O4	[M-H]-	4-Hydroxy-2-Oxopentanoic Acid	Organic acids	Organic acids	3318-73-8	3	41586	22610	31953	67528	26132	13497	50364	39397	41552	53314	55271	65858	1.11449	0.120491	1.36572	1.34015	1.22543	0.893835
mws0473	131.03	87.05	132.042	C5H8O4	[M-H]-	2-Methylsuccinic acid	Organic acids	Organic acids	498-21-5	3	41586	22610	31953	67528	26132	13497	50364	39397	41552	53314	55271	65858	1.11449	0.120491	1.36572	1.34015	1.22543	0.893835
pme3207	141.02	59	142.027	C6H6O4	[M-H]-	Muconic acid	Organic acids	Organic acids	1119-72-8	1	32559000	32799000	32869000	33012000	31590000	30910000	32968000	32084000	32656000	37587000	38213000	41201000	0.97236	1.09936	0.994716	0.64762	1.02299	1.05784
mws0851	143.11	143.11	144.115	C8H16O2	[M-H]-	Valproic Acid	Organic acids	Organic acids	99-66-1	2	3972800	4236200	4590600	5117500	4503000	4503000	4040100	4708800	4434100	5371800	5426000	5507500	1.10343	1.21123	1.02995	0.489309	0.933409	1.12421
mws0208	145.05	101	146.058	C6H10O4	[M-H]-	Adipic Acid*	Organic acids	Organic acids	124-04-9	3	137810	154560	9	152210	110310	9	219300	124180	9	163910	137140	160530	0.897906	0.0160221	1.17481	0.0659772	1.30838	0.163051
mws0924	145.05	101	146.058	C6H10O4	[M-H]-	2-Methylglutaric acid*	Organic acids	Organic acids	617-62-9	3	137810	154560	9	152210	110310	9	219300	124180	9	163910	137140	160530	0.897906	0.0160221	1.17481	0.0659772	1.30838	0.163051
pmf0420	149.06	74.9	150.068	C9H10O2	[M-H]-	Benzyl acetate	Organic acids	Organic acids	140-11-4	3	51639	55181	53381	49044	36320	86322	72077	46752	71909	218850	236950	242960	1.07169	0.0113434	1.19062	0.939238	1.11097	0.480016
Zmgn004439	171.14	153.14	172.146	C10H20O2	[M-H]-	Decanoic acid	Organic acids	Organic acids	334-48-5	3	2225.9	2629.9	2015.4	3149.6	3090.2	2618.2	2792.9	1573.6	1878.2	2135.2	2657.9	2223.8	1.28915	1.53252	0.908822	0.624721	0.704979	1.58104
pme2550	173.02	137	174.016	C6H6O6	[M-H]-	Cis-Aconitic acid	Organic acids	Organic acids	585-84-2	3	34513	22668	31613	24582	23378	28253	28237	21367	20496	21516	26345	24913	0.858312	0.862467	0.789468	1.21147	0.919791	0.77077
mws0154	173.05	93	174.053	C7H10O5	[M-H]-	Shikimic acid	Organic acids	Organic acids	138-59-0	3	112580	113100	130510	91726	77480	103020	86389	86194	70166	90357	101080	68810	0.764272	1.57279	0.681515	1.88146	0.891719	1.00204
mws0242	173.08	111	174.089	C8H14O4	[M-H]-	Suberic Acid	Organic acids	Organic acids	505-48-6	3	80780	120870	86842	89763	92008	107780	100260	84411	94027	101510	122900	134670	1.00367	0.101428	0.966051	0.142464	0.962518	0.562812
MWSmce220	177.04	59.02	178.048	C6H10O6	[M-H]-	D-Glucono-1,5-lactone*	Organic acids	Organic acids	90-80-2	3	13674	27136	22363	47632	58597	52504	88947	58291	57836	72964	44098	53812	2.51267	1.73539	3.24623	1.91512	1.29194	1.43781
mws0237	187.1	125	188.105	C9H16O4	[M-H]-	Azelaic acid	Organic acids	Organic acids	123-99-9	1	2383400	2747400	2273200	2364100	2625800	2496800	2445000	2302000	2686400	2753500	2753500	2858700	1.01117	0.201628	1.00397	0.0690948	0.992881	0.235344
Zmyn000453	191.02	111.01	192.027	C6H8O7	[M-H]-	Isocitric Acid	Organic acids	Organic acids	320-77-4	3	71510	35218	44023	44536	35511	42271	20748	33340	26451	31034	33340	28309	0.811391	0.673908	0.534252	1.59226	0.658439	1.84033
mws0281	191.02	111.01	192.027	C6H8O7	[M-H]-	Citric Acid	Organic acids	Organic acids	77-92-9	3	141420	95710	88223	80637	90594	77519	96039	106240	62338	113870	75529	63930	0.764554	1.18596	0.813323	0.864185	1.06379	0.399461
mws0277	191.06	85	192.063	C7H12O6	[M-H]-	Quinic Acid	Organic acids	Organic acids	77-95-2	3	488170	343690	324910	243230	160840	203060	187170	239900	184210	261480	247490	220020	0.524849	1.66518	0.528437	1.84867	1.00684	0.0871483
Lmmn003323	271.23	225.22	272.235	C16H32O3	[M-H]-	2-Hydroxyhexadecanoic acid	Organic acids	Organic acids	764-67-0	2	90410	91308	92624	95274	98693	94883	94708	91915	86830	111220	99309	96138	1.05288	1.66316	0.99676	0.116251	0.946696	1.44704
Lmsn015919	658.85	482.93	659.861	C6H18O24P6	[M-H]-	Phytic acid	Organic acids	Organic acids	83-86-3	3	70766	66992	57410	64899	64530	71687	56709	68355	64494	99749	64271	72136	1.03048	0.427989	0.971256	0.32809	0.942531	0.994276
MWS4305	119.04	59.01	120.042	C4H8O4	[M-H]-	Erythrose	Others	Saccharides and Alcohols	583-50-6	3	519990	492190	332760	221190	284800	520960	423950	349700	393750	345200	336070	322080	0.763566	0.928724	0.867994	0.788276	1.13676	0.750843
pme2134	121	59	122.058	C4H10O4	[M-H]-	D-Threitol	Others	Saccharides and Alcohols	2418-52-2	3	1611600	1869900	1331100	1002600	1525900	1386400	1640700	1587600	1678700	1670800	1411100	1398400	0.813469	1.0526	1.01962	0.316719	1.25342	1.55375
MWSmce274	123.05	93.04	124.052	C7H8O2	[M-H]-	Salicyl Alcohol	Others	Others	90-01-7	3	3798	1895.1	9	3774	5158.6	9	9	926.61	9	2849.3	2784.8	1367.4	1.56812	0.14495	0.16566	0.824031	0.105642	0.933496
MWSmce199	149.05	59.02	150.053	C5H10O5	[M-H]-	L-Xylose*	Others	Saccharides and Alcohols	609-06-3	3	72795	83021	81926	86338	87485	67153	56409	75211	94159	71576	82373	56073	1.0136	0.100008	0.949681	0.487541	0.936936	0.580483
mws1499	149.05	59.01	150.053	C5H10O5	[M-H]-	D-Arabinose*	Others	Saccharides and Alcohols	10323-20-3	3	89401	47008	54477	55918	57752	64853	49976	74310	76155	75434	50589	61857	0.935234	0.137682	1.05006	0.282049	1.12277	0.655182
MWSmce682	149.05	59.01	150.053	C5H10O5	[M-H]-	DL-Xylose*	Others	Saccharides and Alcohols	25990-60-7	3	66258	62228	41082	70946	84163	61333	58199	86593	98212	70235	68496	46283	1.27643	1.14515	1.43308	1.31088	1.12272	0.543826
pme0513	151.06	59	152.068	C5H12O5	[M-H]-	Xylitol	Others	Saccharides and Alcohols	87-99-0	3	174580	131230	9	90412	196590	9	174390	90462	9	198170	117690	106690	0.9385	0.0146198	0.866071	0.0181691	0.922825	0.117411
pme2165	155.01	111	156.017	C5H4N2O4	[M-H]-	Orotic acid (Vitamin B13)	Others	Vitamin	65-86-1	3	12921	33719	8656.4	12056	10228	26882	24287	15073	13858	27860	14000	26180	0.889136	0.0903055	0.962413	0.266676	1.08241	0.449167
pmf0175	157.16	157.2	158.167	C10H22O	[M-H]-	2-Decanol*	Others	Saccharides and Alcohols	1120-06-5	3	15039000	13052000	15617000	18433000	15538000	13209000	12572000	14192000	12412000	22401000	22598000	22262000	1.07944	0.594708	0.896312	1.27144	0.830352	1.41774
pmf0174	157.16	157.2	158.167	C10H22O	[M-H]-	1-Decanol*	Others	Saccharides and Alcohols	112-30-1	3	14279000	12530000	15505000	18393000	15792000	13102000	12311000	14342000	12328000	22442000	22748000	21737000	1.11753	0.803763	0.921232	0.929502	0.824349	1.41031
MWS0559	161.05	71.01	162.053	C6H10O5	[M-H]-	1,6-anhydro-β-D-glucose	Others	Saccharides and Alcohols	498-07-7	3	200550	73868	84164	93943	106100	105200	72972	115740	181560	120070	102970	142360	0.85125	0.163786	1.0326	0.140764	1.21304	0.406515
mws1595	163.06	118.6	164.068	C6H12O5	[M-H]-	D-Fucose	Others	Saccharides and Alcohols	3615-37-0	3	14116	36699	20733	48764	28814	42287	38524	35058	50361	29525	25489	29719	1.67531	1.2662	1.73231	1.49014	1.03402	0.127454
mws0344	165.04	75	166.048	C5H10O6	[M-H]-	D-Xylonic acid	Others	Saccharides and Alcohols	526-91-0	3	48580	54719	52992	45429	59783	51162	61105	62109	60591	75754	65903	59712	1.00053	0.0579349	1.17604	1.90041	1.17542	1.66777
MA10039492	173.01	71.03	174.016	C6H6O6	[M-H]-	Dehydroascorbic acid	Others	Vitamin	490-83-5	3	11561	9272.7	4639.8	10228	5478.7	5629.4	4449.5	7575	5754.8	6491.3	8810.5	5514.8	0.83758	0.386559	0.697953	0.900143	0.833297	0.705954
pmf0173	173.15	173.2	174.162	C10H22O2	[M-H]-	1,2-Decanediol	Others	Saccharides and Alcohols	1119-86-4	3	1092100	1272300	1459400	963180	1017700	1594100	1220200	1347300	1500900	1073400	1140600	1312700	0.934929	0.479141	1.06397	0.606605	1.13802	0.841803
pme2253	177.04	59	178.048	C6H10O6	[M-H]-	L-Gulono-1,4-Lactone*	Others	Saccharides and Alcohols	1128-23-0	3	6878.8	44977	27576	54611	64539	76121	71107	94662	90785	58263	51496	86381	2.45835	1.34088	3.22987	1.62667	1.31384	1.5845
mws4170	179.06	59.01	180.063	C6H12O6	[M-H]-	D-Glucose*	Others	Saccharides and Alcohols	50-99-7	1	8766600	7282200	6427500	7068500	7809800	7748200	6155900	7658400	9988800	7700800	6782700	5862600	1.00668	0.147506	1.05903	0.255173	1.052	0.13652
mws1164	179.06	59.01	180.063	C6H12O6	[M-H]-	D-Fructose*	Others	Saccharides and Alcohols	57-48-7	1	9590600	6212900	6868600	7035500	7698100	7573500	6712600	7321300	9272400	7938200	7108800	7010000	0.983901	0.0120985	1.02797	0.185313	1.04479	0.27052
pmf0139	179.06	59	180.063	C6H12O6	[M-H]-	D-Galactose*	Others	Saccharides and Alcohols	59-23-4	1	6034700	3746400	3853300	4086000	4715800	4143300	3379200	4366800	5403900	4842800	4214900	4013200	0.949444	0.157343	0.964465	0.177723	1.01582	0.0896029
pmf0138	179.06	59	180.063	C6H12O6	[M-H]-	D-Mannose*	Others	Saccharides and Alcohols	3458-28-4	1	7829600	7600600	7050600	7411900	8477900	7881000	7088400	8192700	9890500	8284400	7083100	5412500	1.05738	0.929826	1.11969	0.923108	1.05893	0.427025
mws0214	181.07	71	182.079	C6H14O6	[M-H]-	D-Sorbitol	Others	Saccharides and Alcohols	50-70-4	3	25905	29101	28580	23204	28123	33578	32574	29549	33792	18791	31247	13519	1.01578	0.01745	1.1475	1.60898	1.12967	1.08622
pme0534	195.05	74.9	196.058	C6H12O7	[M-H]-	Gluconic acid	Others	Saccharides and Alcohols	526-95-4	1	58918	74443	36794	171430	152470	60570	250330	193020	82849	135730	226520	278580	2.25953	1.35484	3.09247	1.69447	1.36863	0.810174
MWS2442	259.02	96.97	260.03	C6H13O9P	[M-H]-	D-Fructose 6-Phosphate*	Others	Saccharides and Alcohols	643-13-0	3	14467	5676	9	4650.2	5004	9	4025.4	9	9	6526.7	6440.1	2914.9	0.479516	0.0953114	0.200645	0.780909	0.418433	0.696887
mws1090	259.02	97	260.03	C6H13O9P	[M-H]-	Glucose-1-phosphate*	Others	Saccharides and Alcohols	59-56-3	3	7619.7	11510	9	13497	7721.8	9	15534	22984	9	13164	10430	9056.9	1.10916	0.0493072	2.01304	0.190379	1.81493	0.254949
mws0866	259.02	97	260.03	C6H13O9P	[M-H]-	D-Glucose 6-phosphate*	Others	Saccharides and Alcohols	56-73-5	3	7619.7	11510	9	13497	7721.8	9	15534	22984	9	13164	10430	9056.9	1.10916	0.0493072	2.01304	0.190379	1.81493	0.254949
MWS0434	287.2	269.21	288.209	C19H28O2	[M-H]-	Trans dehydrorosinone	Others	Others	53-43-0	2	19262	18525	14353	9514	10186	10258	9345.4	11722	8269.1	10865	11908	12266	0.574568	1.7935	0.562649	1.84299	0.979254	0.220542
pme3163	289	97	290.04	C7H15O10P	[M-H]-	D-Sedoheptuiose 7-phosphate	Others	Saccharides and Alcohols	2646-35-7	3	3005.3	3846.1	4391.2	3896.6	4697.6	4823.6	9683.8	8222.7	6356.6	10245	6924.8	5774.3	1.19348	1.08155	2.15814	1.90718	1.80828	2.06291
pmf0314	289.25	157	290.261	C20H34O	[M-H]-	cis-Abienol	Others	Saccharides and Alcohols	17990-16-8	3	26337	20175	20629	26895	31595	29355	23537	23944	26689	28374	23726	31364	1.30837	1.55669	1.10469	0.981125	0.844328	1.82847
pme3311	339	97	339.996	C6H14O12P2	[M-H]-	D-Fructose-1,6-biphosphate	Others	Saccharides and Alcohols	488-69-7	3	56439	57600	64383	39838	61448	59094	49432	65297	99855	76466	70307	79763	0.89888	0.767762	1.20268	0.638615	1.33797	0.988073
mws5038	341.11	89.02	342.116	C12H22O11	[M-H]-	Isomaltulose	Others	Saccharides and Alcohols	13718-94-0	1	26059000	27275000	19537000	18950000	39108000	64207000	20636000	20102000	14722000	26569000	27815000	16513000	1.67783	0.906223	0.761071	1.35266	0.453605	1.47748
MA10039641	341.11	89.02	342.116	C12H22O11	[M-H]-	Lactobiose	Others	Saccharides and Alcohols	63-42-3	1	17882000	30469000	9	52287000	39491000	56634000	28855000	51857000	42788000	65450000	25368000	43694000	3.06947	0.963419	2.55424	1.02024	0.832143	1.04272
mws1080	341.11	179	342.116	C12H22O11	[M-H]-	Galactinol	Others	Saccharides and Alcohols	3687-64-7	1	238860000	47001000	154550000	213670000	153000000	45247000	46468000	185650000	50641000	167620000	173400000	176700000	0.935301	0.0538583	0.642034	0.674591	0.686447	0.609447
mws0264	341.11	119	342.116	C12H22O11	[M-H]-	D-Trehalose*	Others	Saccharides and Alcohols	99-20-7	1	54265000	42248000	54670000	17581000	20102000	14753000	48062000	48658000	8083700	50185000	54809000	58019000	0.346838	1.85116	0.693224	0.920508	1.9987	0.883016
pme0519	341.11	119.03	342.116	C12H22O11	[M-H]-	D-Sucrose*	Others	Saccharides and Alcohols	57-50-1	1	164470000	155720000	181870000	153240000	161520000	156400000	154450000	160490000	162300000	155430000	153280000	164970000	0.938454	1.0419	0.950564	0.967521	1.0129	0.622376
MWS1983	343.12	89.03	344.132	C12H24O11	[M-H]-	Maltitol	Others	Saccharides and Alcohols	585-88-6	3	1020000	2241400	525540	1294300	1261900	1109100	1160500	1159400	1114900	1564700	1588400	667580	0.967879	0.319658	0.907012	0.215566	0.937113	1.13835
mws1089	421.1	241	422.083	C12H23O14P	[M-H]-	Sucrose-6-phosphate	Others	Saccharides and Alcohols	-	3	242170	224100	234600	298590	305010	299020	278380	330550	307060	362050	287120	246050	1.28786	1.8727	1.30693	1.91196	1.01481	0.265016
mws1589	503.16	179	504.169	C18H32O16	[M-H]-	D-Panose	Others	Saccharides and Alcohols	33401-87-5	1	356630	374920	334430	120780	265130	131620	144110	119530	304540	148190	245930	103240	0.485497	1.60085	0.533012	1.63793	1.09787	0.163465
MWSmce486	503.16	383.12	504.169	C18H32O16	[M-H]-	Manninotriose	Others	Saccharides and Alcohols	13382-86-0	3	12009	8929.8	12916	20028	22767	29817	21791	22252	10816	30355	16913	12787	2.14481	1.74015	1.62042	1.35472	0.755509	1.0486
mws1593	665.21	161	666.222	C24H42O21	[M-H]-	D-Maltotetraose	Others	Saccharides and Alcohols	34612-38-9	3	1782.2	3127.9	7573.8	17850	29373	13394	23125	12501	12018	16518	20472	8012.7	4.85561	1.65549	3.81644	1.73624	0.785984	0.684085
Lmqn000213	665.21	341.11	666.222	C24H42O21	[M-H]-	Stachyose	Others	Saccharides and Alcohols	470-55-3	2	10688	14176	27583	265290	282400	253800	176430	233700	182310	228800	237310	124700	15.2819	1.86304	11.296	2.01034	0.739173	1.86714
mws4163	665.21	485.3	666.222	C24H42O21	[M-H]-	Nystose	Others	Saccharides and Alcohols	13133-07-8	3	14988	17804	25455	299830	387150	248610	215500	287440	243730	203980	219150	212710	16.0625	1.88373	12.819	2.04642	0.798074	1.23328
MWSmce466	135.05	92.03	136.052	C8H8O2	[M-H]-	4-Hydroxyacetophenone	Phenolic acids	Phenolic acids	99-93-4	3	339810	289250	306640	298470	318000	376650	301000	319910	380360	313310	320540	358450	1.06137	0.592683	1.07008	0.697511	1.00821	0.0180178
MWS1848	135.05	92.03	136.052	C8H8O2	[M-H]-	Phenyl acetate	Phenolic acids	Phenolic acids	122-79-2	3	349470	310300	302510	303060	373390	358090	366060	312190	322320	346980	351830	350040	1.07509	0.781892	1.03979	0.570993	0.967164	0.365907
mws0749	137.02	93	138.032	C7H6O3	[M-H]-	4-Hydroxybenzoic acid	Phenolic acids	Phenolic acids	99-96-7	3	457330	389610	408580	389410	411350	411750	462290	432690	442560	421140	396270	400450	0.965743	0.583706	1.06533	1.08459	1.10312	1.97761
Hmgn001653	137.02	93.04	138.032	C7H6O3	[M-H]-	Protocatechualdehyde	Phenolic acids	Phenolic acids	139-85-5	3	203020	265360	225970	215510	218300	209300	237800	226300	238360	240390	225490	250170	0.926204	0.77867	1.01168	0.245005	1.09229	2.00183
mws2368	137.06	119.05	138.068	C8H10O2	[M-H]-	Tyrosol; 4-Hydroxyphenylethanol	Phenolic acids	Phenolic acids	501-94-0	3	8840	4610.3	3713.9	5921.6	6971.8	1420.3	1827.6	4171.7	4148.8	4640.4	6957.8	6060.2	0.833928	0.478993	0.591236	1.17839	0.708978	0.38673
MWS1875	143.05	115.05	144.058	C10H8O	[M-H]-	2-Naphthol*	Phenolic acids	Phenolic acids	135-19-3	3	30045	27436	29679	25034	25487	31278	24627	27799	22636	27199	29021	29027	0.938492	0.79409	0.861198	1.53864	0.91764	0.881085
MWS2066	143.05	115.06	144.058	C10H8O	[M-H]-	1-Naphthol*	Phenolic acids	Phenolic acids	90-15-3	3	26445	26598	25580	29035	26468	37869	28334	15256	30468	28703	29382	29474	1.18759	1.11502	0.941938	0.518809	0.79315	1.14022
mws2213	147.05	77.01	148.052	C9H8O2	[M-H]-	Cinnamic acid	Phenolic acids	Phenolic acids	140-10-3	3	10742	6044.2	10769	16053	13135	17720	8312	6851.2	13319	10762	14399	13886	1.70233	1.51155	1.03364	0.0400753	0.607193	1.82149
mws0921	149.06	131	150.068	C9H10O2	[M-H]-	p-Coumaryl alcohol	Phenolic acids	Phenolic acids	3690-05-9	3	21910	35597	25944	11732	9069.2	13941	16367	16744	8034.3	18631	26058	15115	0.416319	1.75158	0.493047	1.61194	1.1843	0.610659
mws0885	153.02	109.03	154.027	C7H6O4	[M-H]-	2,4-Dihydroxybenzoic acid	Phenolic acids	Phenolic acids	89-86-1	3	9	61297	58980	9	57326	69279	9	52460	82973	72892	55406	58992	1.05261	0.0168008	1.126	0.0209124	1.06972	0.0216965
mws0639	153.02	109.03	154.027	C7H6O4	[M-H]-	2,3-Dihydroxybenzoic Acid*	Phenolic acids	Phenolic acids	303-38-8	3	9	61297	58980	9	57326	69279	9	52460	82973	72892	55406	58992	1.05261	0.0168008	1.126	0.0209124	1.06972	0.0216965
mws0183	153.02	109.03	154.027	C7H6O4	[M-H]-	3,4-Dihydroxybenzoic acid (Protocatechuic acid)*	Phenolic acids	Phenolic acids	99-50-3	3	9	61297	58980	9	57326	69279	9	52460	82973	72892	55406	58992	1.05261	0.0168008	1.126	0.0209124	1.06972	0.0216965
mws0180	153.02	109.03	154.027	C7H6O4	[M-H]-	2,5-Dihydroxybenzoic acid; Gentisic Acid*	Phenolic acids	Phenolic acids	490-79-9	3	9	61297	58980	9	57326	69279	9	52460	82973	72892	55406	58992	1.05261	0.0168008	1.126	0.0209124	1.06972	0.0216965
Lmbn002648	163.04	119.05	164.047	C9H8O3	[M-H]-	α-Hydroxycinnamic Acid*	Phenolic acids	Phenolic acids	5801-57-0	3	41524	34872	21564	19089	50046	40055	33885	21339	44510	38812	28354	53608	1.11464	0.180867	1.01811	0.00654436	0.913399	0.197472
MWSmce248	163.04	119.05	164.047	C9H8O3	[M-H]-	3-Hydroxycinnamic Acid*	Phenolic acids	Phenolic acids	14755-02-3	3	44526	37102	32652	20936	20949	41454	34616	17253	31490	53530	54447	33218	0.729253	1.14911	0.729428	1.26235	1.00024	0.0219594
Lmmn001643	163.04	119.05	164.047	C9H8O3	[M-H]-	2-Hydroxycinnamic acid*	Phenolic acids	Phenolic acids	583-17-5	3	33106	59470	21339	38176	26940	37686	38692	43420	32106	48932	37599	52100	0.902445	0.0724216	1.00266	0.321607	1.11105	0.809916
pme0281	165.02	121.03	166.027	C8H6O4	[M-H]-	Terephthalic acid	Phenolic acids	Phenolic acids	100-21-0	3	451630	433430	363310	438170	351590	377140	409110	229320	459870	420620	471750	444830	0.934739	0.627301	0.879787	0.754663	0.941212	0.572569
MWS2070	179.07	92.03	180.079	C10H12O3	[M-H]-	Propyl 4-hydroxybenzoate	Phenolic acids	Phenolic acids	94-13-3	3	23289	22314	20406	24892	25780	25023	26257	23568	21467	29072	29043	27497	1.14674	1.65297	1.08003	1.00173	0.941832	0.934735
pmb2497	197	153	198.053	C9H10O5	[M-H]-	4-Hydroxy-3-methoxymandelate	Phenolic acids	Phenolic acids	55-10-7	3	37774	41483	38103	12255	44563	29506	37022	32204	46144	35478	21734	23010	0.735549	0.955323	0.983044	0.297323	1.33648	1.04409
Lmbn013410	205.16	189.13	206.167	C14H22O	[M-H]-	2,4-Di-Tert-Butylphenol*	Phenolic acids	Phenolic acids	96-76-4	1	658580	786370	933680	970220	711220	875370	800150	645330	912480	735470	729060	771930	1.07491	0.488745	0.99131	0.101164	0.922227	0.7683
Lmln010063	205.16	189.13	206.167	C14H22O	[M-H]-	2,6-Di-tert-butylphenol*	Phenolic acids	Phenolic acids	128-39-2	1	652780	755980	918770	987930	723190	864250	817290	601020	898630	736200	712060	777940	1.10648	0.6727	0.99545	0.10084	0.899653	0.87798
pmb3142	299.1	137.1	300.085	C13H16O8	[M-H]-	Salicylic acid-2-O-glucoside	Phenolic acids	Phenolic acids	10366-91-3	3	33788	33388	25137	26872	27248	33873	34692	35447	33617	29120	39855	33955	0.953203	0.345348	1.12396	1.13881	1.17914	1.6499
Hmsn002272	327.11	165.05	328.116	C15H20O8	[M-H]-	Demethyl coniferin	Phenolic acids	Phenolic acids	-	1	22628	22800	18682	27439	19742	42756	22690	20379	15169	24887	28646	31531	1.40285	0.996301	0.908407	0.702962	0.647542	1.36831
Lmtn002565	329.11	167.03	330.095	C14H18O9	[M-H]-	1-O-Vanilloyl-D-Glucose	Phenolic acids	Phenolic acids	-	1	16971	5694.8	8865.5	8797.1	17703	7965.9	23893	8395.2	16141	18214	15342	17680	1.09307	0.299685	1.53591	0.893993	1.40513	0.870003
Lmmn003663	329.09	167.04	330.095	C14H18O9	[M-H]-	5-Glucosyloxy-2-Hydroxybenzoic acid methyl ester	Phenolic acids	Phenolic acids	-	1	14543	9769.2	16704	8655	19538	22993	19706	14822	9655	12542	15323	12502	1.24795	0.421208	1.07721	0.230907	0.863185	0.229667
pme0085	359.08	196.7	360.084	C18H16O8	[M-H]-	Rosmarinic acid	Phenolic acids	Phenolic acids	537-15-5	3	16201	11090	7352.1	7842.7	10650	6827.6	10967	8912.3	4310.4	7442.4	10830	11378	0.73089	0.872766	0.698254	0.927195	0.955348	0.205057
Zmhn002227	385.11	223.06	386.121	C17H22O10	[M-H]-	4-O-Glucosyl-sinapate	Phenolic acids	Phenolic acids	-	3	11487	15953	17446	12253	19302	15878	14648	16486	24544	13395	29787	32986	1.05674	0.258984	1.24043	0.915683	1.17382	0.719167
HJN003	385.11	223.06	386.122	C17H22O10	[M-H]-	1-O-Sinapoyl-D-glucose	Phenolic acids	Phenolic acids	-	3	11487	15953	17446	12253	19302	15878	14648	16486	24544	13395	29787	32986	1.05674	0.258984	1.24043	0.915683	1.17382	0.719167
Cmzn005251	433.11	271.06	434.121	C21H22O10	[M-H]-	6-O-Caffeoylarbutin	Phenolic acids	Phenolic acids	136172-60-6	3	84108	148870	183320	27667	53649	90609	58680	150950	95570	92324	160090	115500	0.412985	1.4521	0.733129	0.850189	1.77519	1.27525
Lmbn014696	301.22	301.22	302.225	C20H30O2	[M-H]-	Pimaric acid*	Terpenoids	Ditepenoids	127-27-5	1	332790	323680	251900	287750	248710	256660	222200	735330	257060	586470	546280	568120	0.873124	1.02579	1.33711	0.423727	1.53141	0.801592
Cmmn013378	301.22	301.22	302.225	C20H30O2	[M-H]-	Levopimaric acid*	Terpenoids	Ditepenoids	79-54-9	1	287850	260770	292350	326390	270010	256140	259560	691560	272720	579570	532960	537390	1.01376	0.128128	1.45527	0.829623	1.43552	0.865584
Lmmn009932	469.37	469.37	470.376	C31H50O3	[M-H]-	Ambolic acid	Terpenoids	Triterpene	13878-93-8	3	14959	12324	15275	14554	15519	13780	15674	13686	13719	13523	13547	14453	1.03043	0.40957	1.01224	0.157401	0.98235	0.26682
Note: Column A-Index: ID; Column B-Q1 (Da): the molecular weight of the parent ion after adding ions by the electrospray ion source; Column C-Q3 (Da): characteristic fragment ion; Column K-Level: substance identification level (1: the matching score of sample substance secondary mass spectrometry, RT and database substances is 0.7 points or more; 2: The matching score of sample substance secondar…

## Sheet: Table S2
Table S2 Information of metabolites in positive ionization mode.
Index	Q1 (Da)	Q3 (Da)	Molecular Weight (Da)	Formula	Ionization model	Compounds	Class I	Class II	CAS	Level	UP1	UP2	UP3	CP1	CP2	CP3	SP1	SP2	SP3	mix01	mix02	mix03	CP/UP Ratio	CP/UP VIP	SP/UP Ratio	SP/UP VIP	SP/CP Ratio	SP/CP VIP
MWS0502	90.1	61	89	C3H7NO2	[M+H]+	β-Alanine	Amino acids and derivatives	Amino acids and derivatives	107-95-9	3	15400	10100	3940	8770	3160	3940	1580	9500	9420	13800	12200	12600	0.539062	1.03378	0.696332	0.777256	1.29175	0.0825404
MWSmce585	104	59	103	C4H9NO2	[M+H]+	Methyl 3-aminopropanoate	Amino acids and derivatives	Amino acids and derivatives	4138-35-6	2	67900	1200	17800	19800	21800	792	798	29100	1190	22600	16100	14900	0.487825	0.299361	0.357745	0.805169	0.733346	0.631918
pme0010	106	60	105	C3H7NO3	[M+H]+	L-Serine	Amino acids and derivatives	Amino acids and derivatives	56-45-1	3	232000	131000	168000	137000	157000	61800	85200	105000	113000	151000	150000	118000	0.670056	1.25378	0.570998	1.90105	0.852164	0.319891
mws0671	120	74.1	119	C4H9NO3	[M+H]+	L-Homoserine*	Amino acids and derivatives	Amino acids and derivatives	672-15-1	3	48800	25500	56100	47500	22500	14700	14600	26600	32600	31900	36400	27300	0.64954	1.09791	0.565951	1.47437	0.871311	0.239257
mws0230	120	74	119	C4H9NO3	[M+H]+	L-Threonine*	Amino acids and derivatives	Amino acids and derivatives	72-19-5	3	46800	20400	33400	51400	22600	30000	33000	34700	66800	27700	42200	28600	1.0338	0.214511	1.33698	0.927555	1.29327	0.843392
ML10181668	130	84.1	129	C6H11NO2	[M+H]+	Cycloleucine	Amino acids and derivatives	Amino acids and derivatives	52-52-8	3	398000	132000	154000	204000	167000	114000	123000	123000	57300	202000	155000	127000	0.709064	0.618688	0.443421	1.47307	0.625361	1.51831
pmf0470	132	73	131	C5H9NO3	[M+H]+	cis-4-Hydroxy-D-proline	Amino acids and derivatives	Amino acids and derivatives	2584-71-6	3	104000	174000	167000	139000	193000	170000	134000	126000	191000	140000	126000	107000	1.12809	0.668293	1.01348	0.0548787	0.898406	0.760084
mws1587	132	86	131	C6H13NO2	[M+H]+	L-Norleucine*	Amino acids and derivatives	Amino acids and derivatives	327-57-1	3	164000	9	105000	93300	9	65700	93700	9	69000	137000	93600	120000	0.591092	0.000500741	0.604846	0.07156	1.02327	0.0120734
mws0258	132	86	131	C6H13NO2	[M+H]+	L-Isoleucine*	Amino acids and derivatives	Amino acids and derivatives	73-32-5	3	164000	9	105000	93300	9	65700	93700	9	69000	137000	93600	120000	0.591092	0.000500741	0.604846	0.07156	1.02327	0.0120734
pme2679	132	86	131	C6H13NO2	[M+H]+	L-Allo-isoleucine	Amino acids and derivatives	Amino acids and derivatives	1509-34-8	3	48200	47000	31800	38900	37300	37800	45300	29700	33300	41300	35900	38400	0.897638	0.685294	0.852756	0.933323	0.95	0.567184
mws0227	132	86.2	131	C6H13NO2	[M+H]+	L-Leucine*	Amino acids and derivatives	Amino acids and derivatives	61-90-5	3	224000	9	268000	39800	9	154000	143000	9	44400	193000	147000	121000	0.393914	0.110857	0.380906	0.16987	0.966978	0.0122823
mws0001	133	74	132	C4H8N2O3	[M+H]+	L-Asparagine	Amino acids and derivatives	Amino acids and derivatives	70-47-3	3	21300	11700	35900	16400	15500	9	9	24700	7190	28200	27200	21700	0.46312	1.08999	0.462975	1.17281	0.999687	0.0506465
pme2527	133	116	132	C5H12N2O2	[M+H]+	L-Ornithine	Amino acids and derivatives	Amino acids and derivatives	70-26-8	3	63900	25700	23100	22600	18800	36900	31500	30900	28700	22400	14700	21600	0.694765	0.764385	0.808341	0.337218	1.16347	0.975571
Lmqp000427	146	82.1	145	C6H11NO3	[M+H]+	N-Methyl-Trans-4-Hydroxy-L-Proline	Amino acids and derivatives	Amino acids and derivatives	4252-82-8	3	83100	80400	19000	111000	81400	107000	101000	83200	90100	92300	109000	69900	1.64055	1.33019	1.50301	1.17662	0.916166	0.855496
pme0193	147	84	146	C5H10N2O3	[M+H]+	L-Glutamine	Amino acids and derivatives	Amino acids and derivatives	56-85-9	3	582000	145000	334000	289000	181000	158000	141000	156000	119000	288000	251000	193000	0.591894	0.881642	0.392083	1.56474	0.66242	1.69254
pme0026	147	84	146	C6H14N2O2	[M+H]+	L-Lysine	Amino acids and derivatives	Amino acids and derivatives	56-87-1	3	522000	98800	240000	239000	116000	69100	58500	97700	108000	206000	278000	161000	0.492681	0.973983	0.306924	1.59061	0.622966	1.03682
pme0014	148	84	147	C5H9NO4	[M+H]+	L-Glutamic acid	Amino acids and derivatives	Amino acids and derivatives	56-86-0	3	73300	18400	51900	72800	28500	24300	32700	36500	31000	56100	62000	32800	0.874652	0.137717	0.697772	0.511556	0.797771	0.393281
mws0254	156	110	155	C6H9N3O2	[M+H]+	L-Histidine	Amino acids and derivatives	Amino acids and derivatives	71-00-1	3	518000	112000	301000	194000	213000	108000	77800	144000	131000	220000	223000	220000	0.553169	0.914273	0.378947	1.46843	0.685049	1.30647
Lmbp000123	164	56.1	163	C6H13NO2S	[M+H]+	L-Homomethionine	Amino acids and derivatives	Amino acids and derivatives	25148-30-5	3	265000	182000	286000	294000	296000	350000	382000	151000	314000	223000	337000	238000	1.2824	1.51633	1.15553	0.329794	0.901064	0.639967
pme2617	166	102	165	C5H11NO3S	[M+H]+	L-Methionine Sulfoxide	Amino acids and derivatives	Amino acids and derivatives	3226-65-1	3	193000	43900	49600	54600	57300	49900	55300	56400	99500	80200	67800	78400	0.564747	0.691175	0.737173	0.228095	1.30532	1.22632
pme0021	166	120	165	C9H11NO2	[M+H]+	L-Phenylalanine	Amino acids and derivatives	Amino acids and derivatives	63-91-2	3	360000	705000	362000	295000	396000	285000	316000	323000	371000	223000	296000	253000	0.683952	1.34741	0.707779	1.32151	1.03484	0.512918
mws1401	175	84	174	C7H14N2O3	[M+H]+	L-Theanine	Amino acids and derivatives	Amino acids and derivatives	3081-61-6	3	5340	9020	4570	3530	5220	9020	5330	7820	12600	7600	6660	5550	0.938722	0.365079	1.36027	0.876286	1.44907	1.09184
MWSmce119	175	70.1	174	C6H14N4O2	[M+H]+	L-Arginine	Amino acids and derivatives	Amino acids and derivatives	74-79-3	3	2420000	37200	227000	87000	13100	44600	13600	57700	49700	366000	352000	345000	0.0539081	1.29467	0.0450786	1.43137	0.836213	0.24286
pme0008	176	113	175	C6H13N3O3	[M+H]+	L-Citrulline	Amino acids and derivatives	Amino acids and derivatives	372-75-8	3	21300	10900	44800	36100	42900	11300	14300	15600	28700	36200	33500	17300	1.17273	0.33008	0.761039	0.383704	0.648948	0.760008
mws0250	182	136	181	C9H11NO3	[M+H]+	L-Tyrosine	Amino acids and derivatives	Amino acids and derivatives	60-18-4	3	53200	43200	35300	51700	29100	30500	30800	24200	57300	28800	34300	46200	0.845103	0.800236	0.852696	0.882902	1.00898	0.0976622
pme3388	189	144	188	C7H16N4O2	[M+H]+	Homoarginine	Amino acids and derivatives	Amino acids and derivatives	156-86-5	3	25000	15200	15700	12200	13600	19500	10100	17500	15700	9250	18500	10400	0.810376	0.959029	0.774597	1.10926	0.95585	0.336985
Zmdp000292	189	70.1	188	C7H16N4O2	[M+H]+	Arginine methyl ester	Amino acids and derivatives	Amino acids and derivatives	-	3	59000	36400	52300	24700	46000	14200	22800	42700	19400	38200	32800	30500	0.574814	1.52862	0.574814	1.63665	1	0.180927
MWS5164	203	70.1	202	C8H18N4O2	[M+H]+	N,N'-Dimethylarginine;SDMA	Amino acids and derivatives	Amino acids and derivatives	30344-00-4	3	9	9360	8210	11900	14600	10100	13000	16300	10100	13100	17400	13200	2.08203	1.07262	2.24131	1.15181	1.0765	0.463365
pme0116	227	156	226	C9H14N4O3	[M+H]+	L-Carnosine	Amino acids and derivatives	Amino acids and derivatives	305-84-0	3	15400	14200	16700	14100	12700	13000	15400	6930	19900	15300	6850	19800	0.859611	1.78793	0.912095	0.673519	1.06106	0.0684597
pme2828	140	99	139	C6H5NO3	[M+H]+	4-Nitrophenol	Phenolic acids	Phenolic acids	100-02-7	3	82300000	31800000	28000000	40700000	36200000	40300000	32600000	42600000	45200000	49100000	53600000	47100000	0.824771	0.160011	0.847291	0.161834	1.0273	0.137225
pmp001285	149	65	148	C8H4O3	[M+H]+	Phthalic anhydride	Phenolic acids	Phenolic acids	85-44-9	1	6250000	5810000	5560000	6080000	6000000	5470000	5950000	5700000	5460000	6450000	5680000	5410000	0.996027	0.0363804	0.971056	0.719109	0.974929	0.651854
pmf0440	163	91.1	162	C10H10O2	[M+H]+	4-MethoxycinnaMaldehyde	Phenolic acids	Phenolic acids	1963-36-6	2	67600	82800	86100	87500	74800	83500	95600	73000	80400	83800	74700	57200	1.03932	0.531722	1.05285	0.517627	1.01302	0.126711
MWSCX015	165	91.1	164	C9H8O3	[M+H]+	Caffeic aldehyde	Phenolic acids	Phenolic acids	141632-15-7	3	30100	9	50700	61900	51500	66600	183000	56500	48800	60100	126000	64900	2.22747	1.16471	3.56767	1.27798	1.60167	0.801395
MWSmce712	165	91.1	164	C10H12O2	[M+H]+	Ethyl phenylacetate	Phenolic acids	Phenolic acids	101-97-3	2	23500	30700	28100	35100	19500	26600	23000	20200	25500	21600	24500	37000	0.986634	0.141158	0.834751	1.57339	0.846059	0.927299
MWSmce001	181	107	180	C9H8O4	[M+H]+	5-Acetylsalicylic acid	Phenolic acids	Phenolic acids	13110-96-8	3	17400	16800	27200	6570	19500	9	17100	9	9840	15300	12000	12100	0.424739	1.20028	0.438909	1.20682	1.03336	0.111591
MWSslk097	195	163	194	C10H10O4	[M+H]+	Dimethyl phthalate	Phenolic acids	Phenolic acids	131-11-3	2	4550000	8680000	4320000	4100000	8500000	4530000	9010000	9950000	4880000	8500000	8370000	8290000	0.976068	0.183253	1.3584	1.03848	1.39171	1.1723
MWS1743	217	129	216	C15H20O	[M+H]+	alpha-hexylcinnamaldehyde	Phenolic acids	Phenolic acids	101-86-0	3	20500	14800	9	12100	17500	9	17800	11600	9	14300	14800	15700	0.838568	0.0118171	0.832904	0.0188068	0.993245	0.0248132
mws2105	229	211	228	C14H12O3	[M+H]+	Benzyl salicylate	Phenolic acids	Phenolic acids	118-58-1	3	39100	9210	21800	35500	18200	26600	29800	20400	25700	27000	17700	19200	1.14534	0.710325	1.08258	0.637202	0.945205	0.205752
Lmxp011770	279	149	278	C16H22O4	[M+H]+	Diisobutyl phthalate*	Phenolic acids	Phenolic acids	84-69-5	1	81500000	72900000	81500000	72700000	73100000	85800000	71900000	82000000	81500000	73400000	81000000	80300000	0.981772	0.336065	0.99788	0.0310073	1.01641	0.237938
MWSmce341	279	149	278	C16H22O4	[M+H]+	Butyl isobutyl phthalate*	Phenolic acids	Phenolic acids	17851-53-5	1	65900000	57200000	57200000	57100000	57400000	67400000	56700000	57900000	55600000	57000000	56200000	56800000	1.00887	0.160364	0.943982	1.11821	0.935679	1.23346
Lmlp012720	279	149	278	C16H22O4	[M+H]+	Dibutyl phthalate*	Phenolic acids	Phenolic acids	84-74-2	1	78800000	78100000	68100000	77900000	78200000	82500000	77800000	79800000	71800000	81400000	78900000	78200000	1.06044	1.19372	1.01956	0.423704	0.961442	1.181
pme0040	136	119	135	C5H5N5	[M+H]+	Adenine	Nucleotides and derivatives	Nucleotides and derivatives	73-24-5	3	32100	9	13800	15600	9	11800	20000	9	16800	17000	17500	14600	0.597029	0.00209259	0.801782	0.0168874	1.34295	0.0531244
ML10180524	244	112	243	C9H13N3O5	[M+H]+	Cytarabine	Nucleotides and derivatives	Nucleotides and derivatives	147-94-4	3	35500	29600	21200	21500	22200	21600	31900	17600	21100	23500	21700	23200	0.756663	1.44627	0.818076	0.96635	1.08116	0.377304
MWSmce295	245	113	244	C9H12N2O6	[M+H]+	1-beta-D-Arabinofuranosyluracil	Nucleotides and derivatives	Nucleotides and derivatives	3083-77-0	3	41000	28400	29900	31000	38000	29100	29600	22500	39500	38200	34800	24800	0.987915	0.0347073	0.922457	0.565379	0.933741	0.498542
pme3961	252	136	251	C10H13N5O3	[M+H]+	2'-Deoxyadenosine	Nucleotides and derivatives	Nucleotides and derivatives	958-09-8	3	24200	36800	30200	10200	18100	18800	23300	21500	27100	24000	26200	21000	0.516447	1.95349	0.788377	1.53139	1.52654	1.80016
pme0230	268	136	267	C10H13N5O4	[M+H]+	Adenosine	Nucleotides and derivatives	Nucleotides and derivatives	58-61-7	1	412000	639000	552000	392000	731000	381000	652000	840000	555000	569000	565000	563000	0.938241	0.536662	1.27698	1.33721	1.36104	1.41754
pme1184	268	152	267	C10H13N5O4	[M+H]+	2'-Deoxyguanosine	Nucleotides and derivatives	Nucleotides and derivatives	961-07-9	3	9650	8300	13700	6200	13400	9280	12600	11700	8700	12400	13700	7780	0.91248	0.59037	1.04265	0.398041	1.14266	0.835587
Hmhp001812	282	136	281	C11H15N5O4	[M+H]+	2'-O-Methyladenosine	Nucleotides and derivatives	Nucleotides and derivatives	2140-79-6	3	15300	15800	15500	13100	13900	17400	24000	12300	18400	14900	17700	13000	0.95279	0.733685	1.17382	0.684666	1.23198	0.979388
pme1178	284	152	283	C10H13N5O5	[M+H]+	Guanosine	Nucleotides and derivatives	Nucleotides and derivatives	118-00-3	3	45700	45700	40300	35200	54100	26000	42300	49100	34700	38500	37200	35100	0.875475	0.910949	0.957479	0.490146	1.09367	0.670617
pme1474	298	136	297	C11H15N5O3S	[M+H]+	5'-Deoxy-5'-(methylthio)adenosine	Nucleotides and derivatives	Nucleotides and derivatives	2457-80-9	2	5760	9220	4920	11200	7640	9650	9600	8690	10300	12900	5350	9200	1.43166	1.53626	1.43668	1.60541	1.00351	0.0772463
pmc0066	333	137	332	C10H13N4O7P	[M+H]+	2'-Deoxyinosine-5'-monophosphate	Nucleotides and derivatives	Nucleotides and derivatives	3393-18-8	3	12700	15800	22300	8810	8030	14000	13000	12400	10600	5700	4150	7250	0.607087	1.68001	0.708661	1.5424	1.16732	1.02755
Hmmp008597	271	147	270	C16H14O4	[M+H]+	4,4'-Dihydroxy-2'-methoxychalcone (3-Deoxysappanchalcone)	Flavonoids	Chalcones	112408-67-0	1	226000	23400	44400	139000	41000	108000	81300	73000	127000	117000	93300	105000	0.980259	0.567269	0.957454	0.644006	0.976736	0.13086
Lmsp004137	289	163	288	C15H12O6	[M+H]+	3,4,2',4',6'-Pentahydroxychalcone	Flavonoids	Chalcones	73692-51-0	3	10500	8430	14200	6220	16500	7430	9860	13300	16100	10500	7700	11400	0.910051	0.641738	1.18503	0.89628	1.30216	1.1488
MWSHY0174	291	139	290	C15H14O6	[M+H]+	Epicatechin	Flavonoids	Flavanols	490-46-0	1	114000	131000	100000	67500	52700	42800	18700	62100	40500	81400	79100	49700	0.472464	2.09782	0.351594	1.97757	0.744172	1.16443
MWSHY0065	291	139	290	C15H14O6	[M+H]+	Catechin	Flavonoids	Flavanols	154-23-4	1	562000	470000	342000	270000	237000	265000	208000	229000	242000	323000	270000	281000	0.561863	1.97389	0.494178	2.13608	0.879534	1.81146
MWSHY0008	433	283	432	C21H20O10	[M+H]+	Apigenin-6-C-glucoside (Isovitexin)	Flavonoids	Flavonoid carbonoside	38953-85-4	3	7390	15000	4940	19800	5750	8940	9110	9000	2500	6600	9950	4060	1.26198	0.55086	0.754116	0.65743	0.597565	1.07712
MWSHY0181	433	313	432	C21H20O10	[M+H]+	Apigenin-8-C-Glucoside (Vitexin)	Flavonoids	Flavonoid carbonoside	3681-93-4	3	8350	15500	4920	7360	5780	1660	4130	9	9	8950	6670	6550	0.514425	1.22205	0.144178	1.75139	0.28027	1.63816
mws2186	435	303	434	C20H18O11	[M+H]+	Avicularin(Quercetin-3-O-α-L-arabinofuranoside)	Flavonoids	Flavonols	572-30-5	1	59400	52700	40500	16500	23200	60000	38500	14300	28000	54100	54200	36100	0.653342	1.33775	0.529489	1.75321	0.810431	0.305704
Lmdp003509	435	303	434	C20H18O11	[M+H]+	Quercetin-3-O-xyloside (Reynoutrin)*	Flavonoids	Flavonols	549-32-6	2	12800	19700	17100	16500	15700	11400	19200	15000	15800	24600	18500	21300	0.879032	0.814473	1.00806	0.112789	1.14679	1.16376
MWSHY0177	443	139	442	C22H18O10	[M+H]+	Catechin gallate	Flavonoids	Flavanols	130405-40-2	3	12000	17800	10500	17600	5570	9560	13700	9560	12100	13600	5610	10500	0.812159	0.751234	0.877419	0.734697	1.08035	0.537469
MWS20147	449	287	448	C21H20O11	[M+H]+	Luteolin-3'-O-glucoside*	Flavonoids	Flavones	5154-41-6	1	1430000	1070000	797000	879000	1070000	647000	1260000	745000	811000	1530000	796000	966000	0.787382	1.03587	0.85411	0.731963	1.08475	0.489263
MWSHY0136	449	287	448	C21H20O11	[M+H]+	Kaempferol-3-O-glucoside (Astragalin)*	Flavonoids	Flavonols	480-10-4	1	1220000	840000	924000	774000	1000000	919000	1250000	1020000	880000	1490000	761000	900000	0.90248	0.772463	1.05563	0.48689	1.1697	1.28926
Hmpp003270	449	287	448	C21H20O11	[M+H]+	Luteolin-4'-O-glucoside*	Flavonoids	Flavones	6920-38-3	1	1320000	1200000	893000	1100000	1200000	1010000	1220000	1070000	831000	1470000	1100000	939000	0.969821	0.154886	0.914445	0.583917	0.9429	0.606034
MWSHY0132	449	303	448	C21H20O11	[M+H]+	Quercetin-3-O-rhamnoside(Quercitrin)	Flavonoids	Flavonols	522-12-3	1	918000	846000	643000	669000	785000	769000	761000	678000	750000	852000	769000	740000	0.923556	0.657988	0.909431	0.846186	0.984705	0.196834
MWSHY0104	449	287	448	C21H20O11	[M+H]+	Luteolin-7-O-glucoside (Cynaroside)*	Flavonoids	Flavones	1268798	1	592000	460000	526000	867000	467000	648000	550000	738000	543000	1000000	801000	642000	1.25602	1.16841	1.16033	1.22156	0.923814	0.430684
Xmyp005654	449	287	448	C21H20O11	[M+H]+	Kaempferol-4'-O-glucoside*	Flavonoids	Flavonols	-	1	928000	811000	676000	774000	900000	657000	943000	711000	654000	1060000	805000	712000	0.965217	0.304796	0.955694	0.37197	0.990133	0.04241
MWS20145	451	289	450	C21H22O11	[M+H]+	Eriodictyol-7-O-glucoside	Flavonoids	Flavanones	38965-51-4	3	30400	35800	48900	25200	30100	35100	42900	21900	18500	45100	24800	22100	0.785404	1.35269	0.723719	1.21454	0.92146	0.563544
MWSHY0094	459	139	458	C22H18O11	[M+H]+	Gallocatechin gallate	Flavonoids	Flavanols	4233-96-9	3	16300	29600	6470	32800	12200	9	12000	92200	47400	46600	37400	24200	0.859442	0.881984	2.89479	1.21044	3.36822	1.25602
Lmdp003286	465	303	464	C21H20O12	[M+H]+	Isohyperoside*	Flavonoids	Flavonols	35589-21-0	1	308000	278000	187000	294000	263000	284000	201000	218000	165000	355000	212000	228000	1.08797	0.792481	0.755498	1.40333	0.694411	2.18976
MWSHY0046	465	303	464	C21H20O12	[M+H]+	Quercetin-3-O-glucoside (Isoquercitrin)*	Flavonoids	Flavonols	482-35-9	1	193000	257000	232000	259000	233000	244000	300000	205000	201000	316000	248000	255000	1.07918	0.940742	1.03519	0.179936	0.959239	0.48072
MWSHY0113	465	303	464	C21H20O12	[M+H]+	Quercetin-3-O-galactoside (Hyperin)*	Flavonoids	Flavonols	482-36-0	1	255000	247000	165000	244000	213000	252000	253000	182000	182000	356000	216000	216000	1.06297	0.630346	0.925037	0.468252	0.87024	1.24802
Smgp004575	465	303	464	C21H20O12	[M+H]+	Quercetin-5-O-β-D-glucoside*	Flavonoids	Flavonols	-	1	261000	333000	176000	268000	236000	209000	270000	222000	190000	377000	216000	175000	0.925974	0.245448	0.885714	0.544969	0.956522	0.449033
Hmcp002207	479	317	478	C22H22O12	[M+H]+	Isorhamnetin-7-O-glucoside (Brassicin)*	Flavonoids	Flavonols	6743-96-0	3	60400	81500	86200	27900	46500	32200	92300	77500	32100	55500	87300	41800	0.467339	2.1085	0.885138	0.604887	1.894	1.51486
Lmjp003044	479	317	478	C22H22O12	[M+H]+	Isorhamnetin-3-O-Glucoside*	Flavonoids	Flavonols	5041-82-7	3	60400	81500	86200	27900	46500	32200	92300	77500	32100	55500	87300	41800	0.467339	2.1085	0.885138	0.604887	1.894	1.51486
Lmmp003903	491	287	490	C23H22O12	[M+H]+	Kaempferol-3-O-(2''-acetyl)glucoside	Flavonoids	Flavonols	-	3	9220	7040	8510	6900	7880	15200	7880	7170	10500	17000	12800	6050	1.21034	0.567333	1.03149	0.171588	0.852235	0.498767
Lmmp003817	535	287	534	C24H22O14	[M+H]+	Kaempferol-3-O-(6''-malonyl)glucoside*	Flavonoids	Flavonols	-	3	27500	6490	3710	4150	3650	18200	7940	2120	6780	16300	11600	13100	0.689655	0.371031	0.446684	0.881126	0.647692	0.518259
Lmdp004892	535	287	534	C24H22O14	[M+H]+	Kaempferol-3-O-(6''-malonyl)galactoside*	Flavonoids	Flavonols	-	3	27500	6490	3710	4150	3650	18200	7940	2120	6780	16300	11600	13100	0.689655	0.371031	0.446684	0.881126	0.647692	0.518259
pmp000238	581	383	580	C26H28O15	[M+H]+	Luteolin-6-C-arabinoside-7-O-glucoside	Flavonoids	Flavonoid carbonoside	-	3	18500	5850	27100	12900	9570	16900	17000	15200	18400	17200	15800	17600	0.765209	0.229991	0.983479	0.447985	1.28524	1.44802
MWSHY0056	581	273	580	C27H32O14	[M+H]+	Naringenin-7-O-Rutinoside(Narirutin)*	Flavonoids	Flavanones	14259-46-2	3	25200	47800	46900	43400	36900	28300	39900	39100	65700	30100	36800	22300	0.905755	0.367732	1.20684	0.741763	1.33241	1.31732
Lmyp004407	595	287	594	C30H26O13	[M+H]+	Kaempferol-3-O-(2''-p-Coumaroyl)galactoside*	Flavonoids	Flavonols	-	1	17400	16800	10300	21600	24500	17900	30900	19500	28800	23900	25800	23700	1.4382	1.61994	1.77978	1.82119	1.2375	1.30471
Lmyp004318	595	287	594	C30H26O13	[M+H]+	Kaempferol-3-O-(6''-p-Coumaroyl)galactoside*	Flavonoids	Flavonols	-	1	13500	15400	11200	26400	23600	31100	22700	25800	24100	25000	25700	26900	2.02244	2.1686	1.81047	2.19111	0.895191	1.31025
MWSHY0161	595	287	594	C30H26O13	[M+H]+	Kaempferol-3-O-(6''-p-Coumaroyl)glucoside (Tiliroside)*	Flavonoids	Flavonols	20316-62-5	1	19900	5100	11200	28700	16400	20900	28600	32100	37900	29700	26500	31700	1.8232	1.54197	2.72376	1.91896	1.49394	1.77435
MWSHY0050	595	287	594	C27H30O15	[M+H]+	Kaempferol-3-O-rutinoside(Nicotiflorin)*	Flavonoids	Flavonols	17650-84-9	1	139000	145000	172000	140000	123000	134000	140000	153000	116000	171000	144000	129000	0.870614	1.51385	0.89693	1.02865	1.03023	0.266828
Lmnp002413	595	449	594	C27H30O15	[M+H]+	Luteolin-6-C-glucoside-7-O-rhamnoside	Flavonoids	Flavonoid carbonoside	-	3	9	4130	837	1680	9	2520	9	7480	1670	2510	4970	2510	0.84586	0.0490468	1.84064	0.147712	2.17605	0.0592897
MWSslk254	595	287	594	C27H30O15	[M+H]+	Kaempferol-3-O-glucorhamnoside*	Flavonoids	Flavonols	40437-72-7	1	126000	175000	147000	102000	120000	163000	138000	145000	193000	132000	172000	124000	0.859375	1.05772	1.0625	0.389315	1.23636	1.28247
Lmsp004670	595	287	594	C27H30O15	[M+H]+	Kaempferol-3-O-glucoside-7-O-rhamnoside*	Flavonoids	Flavonols	-	1	119000	125000	124000	143000	138000	143000	120000	135000	128000	176000	126000	128000	1.15217	2.20645	1.04076	1.06997	0.903302	2.01715
MWSHY0080	595	287	594	C27H30O15	[M+H]+	Luteolin-7-O-neohesperidoside (Lonicerin)*	Flavonoids	Flavones	25694-72-8	1	123000	112000	158000	139000	125000	141000	154000	183000	217000	178000	155000	154000	1.03053	0.418817	1.40967	1.78614	1.3679	1.94293
MWSHY0061	595	287	594	C27H30O15	[M+H]+	Kaempferol-3-O-neohesperidoside*	Flavonoids	Flavonols	32602-81-6	1	130000	123000	144000	122000	112000	152000	142000	165000	190000	146000	135000	102000	0.972292	0.365071	1.25189	1.73465	1.28756	1.67815
MWSHY0092	597	289	596	C27H32O15	[M+H]+	Eriodictyol-7-O-Rutinoside (Eriocitrin)	Flavonoids	Flavanones	13463-28-0	3	3970	2390	4000	9520	2350	2390	13500	2380	3200	7960	5550	9550	1.37645	0.368619	1.8417	0.689102	1.33801	0.37917
mws1661	609	301	608	C28H32O15	[M+H]+	Diosmetin-7-O-rutinoside (Diosmin)	Flavonoids	Flavones	520-27-4	3	212000	47200	41900	371000	156000	96300	82200	92700	120000	213000	132000	166000	2.07008	1.3389	0.979409	0.556181	0.473127	1.43633
Lmsp004166	611	303	610	C27H30O16	[M+H]+	Quercetin-3-O-glucoside-7-O-rhamnoside	Flavonoids	Flavonols	-	3	133000	138000	106000	123000	110000	104000	126000	97200	134000	168000	127000	91800	0.893899	1.06476	0.94748	0.566267	1.05994	0.585608
pmb0665	611	465	610	C27H30O16	[M+H]+	Orientin-7-O-glucoside	Flavonoids	Flavonoid carbonoside	-	3	3350	5850	9	4180	838	2510	4160	9	5800	11700	9980	6690	0.817461	0.718207	1.08253	0.0327924	1.32426	0.623048
Lmmp003091	611	303	610	C27H30O16	[M+H]+	Quercetin-3-O-(4''-O-glucosyl)rhamnoside*	Flavonoids	Flavonols	59262-54-3	3	128000	118000	86800	110000	91000	87600	109000	94100	78100	136000	93800	94000	0.867188	0.924869	0.844952	1.08582	0.974359	0.303115
MWSHY0116	611	303	610	C28H34O15	[M+H]+	Hesperetin-7-O-rutinoside (Hesperidin)*	Flavonoids	Flavanones	520-26-3	3	30900	57000	89600	39400	76100	67700	85300	153000	98700	103000	112000	66700	1.03211	0.150929	1.89859	1.64192	1.83952	1.81192
MWSHY0019	611	303	610	C28H34O15	[M+H]+	Hesperetin-7-O-neohesperidoside(Neohesperidin)*	Flavonoids	Flavanones	13241-33-3	3	41400	66300	75800	44700	72200	58000	72900	112000	98000	107000	92400	60700	0.953134	0.291824	1.54169	1.63913	1.6175	1.90601
MWSHY0135	625	317	624	C28H32O16	[M+H]+	Isorhamnetin-3-O-rutinoside (Narcissin)	Flavonoids	Flavonols	604-80-8	3	5600	3980	5480	11000	4740	9460	10200	2380	3920	4700	3130	2400	1.67331	1.53808	1.09562	0.200944	0.654762	1.14899
Lmsp003881	741	287	740	C33H40O19	[M+H]+	Kaempferol-3-O-rutinoside-7-O-rhamnoside	Flavonoids	Flavonols	-	3	24500	11100	10800	16400	7120	8820	15200	23700	19300	16600	14500	21900	0.696983	0.871571	1.25431	1.03006	1.79963	1.74686
Lmjp003090	385	223	384	C17H20O10	[M+H]+	Isofraxidin-7-O-glucoside	Lignans and Coumarins	Coumarins	483-91-0	3	11500	16000	17400	12300	19300	15900	14600	16500	24500	13400	29800	33000	1.05791	0.218077	1.23831	0.998684	1.17053	0.864426
Lmbp003208	385	223	384	C17H20O10	[M+H]+	Fraxidin-8-O-glucoside	Lignans and Coumarins	Coumarins	-	3	17500	14000	14200	11600	15300	13500	17800	16500	16500	18500	17100	18600	0.884026	1.17786	1.1116	1.38807	1.25743	2.00334
pma0134	121	93.1	120	C4H8O4	[M+H]+	D-Threose	Others	Saccharides and Alcohols	95-43-2	3	13500	15900	22400	7930	16000	8630	7920	12600	19000	22400	12500	11800	0.628571	1.63095	0.762934	1.11734	1.21376	0.666425
pmp001086	127	97	126	C6H6O3	[M+H]+	5-Hydroxymethylfurfural	Others	Others	67-47-0	1	7030000	7340000	7290000	7740000	7360000	6330000	6830000	7560000	7200000	6650000	7520000	6310000	0.989381	0.237293	0.996768	0.14642	1.00747	0.174529
Zmdp000376	130	84.1	129	C5H11N3O	[M+H]+	4-Guanidinobutanal	Others	Others	-	3	115000	124000	38500	76600	40000	50400	88500	57200	36000	81100	62300	45800	0.601802	0.952878	0.654775	0.864434	1.08802	0.184994
pmb0786	180	163	179	C6H13NO5	[M+H]+	D-Glucosamine	Others	Saccharides and Alcohols	3416-24-8	3	38300000	31900000	39400000	29200000	36800000	40700000	36100000	32200000	27500000	38900000	36100000	30400000	0.97354	0.360365	0.874088	1.2136	0.897844	0.895815
MWS1844	203	129	202	C14H18O	[M+H]+	2-Pentyl-3-phenyl-2-propenal	Others	Others	122-40-7	3	4900	6800	6020	6910	5470	6570	6160	4260	5680	6850	6940	6970	1.06941	0.668637	0.908578	0.788517	0.849604	1.29076
pme1261	206	76	205	C9H19NO4	[M+H]+	D-Panthenol	Others	Saccharides and Alcohols	81-13-0	3	698000	784000	676000	734000	576000	703000	822000	651000	633000	693000	634000	698000	0.932808	0.809833	0.975904	0.357846	1.0462	0.439826
mws2608	222	84.1	221	C8H15NO6	[M+H]+	N-Acetyl-D-galactosamine	Others	Saccharides and Alcohols	1811-31-0	3	69200	18400	8260	16700	6060	14600	16800	31100	31900	22100	13000	29600	0.389735	0.882291	0.832464	0.263108	2.13597	1.68176
pme2755	222	144	221	C8H15NO6	[M+H]+	N-Acetyl-D-glucosamine	Others	Saccharides and Alcohols	7512-17-6	3	440000	113000	131000	137000	151000	143000	164000	186000	192000	205000	236000	192000	0.630117	0.613146	0.792398	0.0700845	1.25754	2.15925
Zmjp000966	268	136	267	C10H13N5O4	[M+H]+	Vidarabine	Others	Others	5536-17-4	1	364000	590000	527000	342000	674000	341000	597000	703000	485000	546000	506000	540000	0.916273	0.611307	1.20527	1.1132	1.3154	1.33606
Lmbp010382	281	91.1	280	C18H16O3	[M+H]+	6-Methoxy-2-(2-phenylethyl)chromone	Others	Others	84294-89-3	3	36600	11200	22100	18300	22700	19400	18800	9920	29800	26400	19800	21500	0.864092	0.0964446	0.837196	0.402647	0.968874	0.390772
MWSmce278	327	159	326	C21H26O3	[M+H]+	Acitretin	Others	Vitamin	55079-83-9	2	5460	2380	4760	5050	4400	5540	5400	4620	6840	5720	5930	5040	1.18968	0.954727	1.3381	1.21922	1.12475	0.905215
MWSmce674	451	89.1	450	C31H46O2	[M+H]+	Phylloquinone (Vitamin K1)	Others	Vitamin	84-80-0	3	46600	42000	36300	39000	39300	39300	41700	46100	46100	43900	41900	41500	0.941553	0.765771	1.07206	0.953487	1.13861	2.10947
MWS0442	527	365	504	C18H32O16	[M+Na]+	Maltotriose	Others	Saccharides and Alcohols	1109-28-0	1	396000	616000	537000	379000	542000	502000	454000	377000	320000	605000	743000	468000	0.918657	0.635422	0.74306	1.53381	0.808855	1.34353
Hmqp000191	505	127	504	C18H32O16	[M+H]+	Planteose	Others	Saccharides and Alcohols	470-57-5	3	2150000	2800000	2560000	2270000	1910000	1930000	2720000	2360000	1330000	2240000	2300000	2060000	0.813582	1.65642	0.853529	0.862529	1.0491	0.0268428
MWSmce598	829	325	828	C30H52O26	[M+H]+	Maltopentaose	Others	Saccharides and Alcohols	34620-76-3	3	772000	714000	700000	697000	767000	754000	724000	812000	755000	691000	713000	804000	1.01464	0.359099	1.04803	1.09256	1.03291	0.802068
MWSmce460	100	56.1	99.1	C5H9NO	[M+H]+	2-Piperidone	Alkaloids	Piperidine alkaloids	675-20-7	2	960000	389000	1190000	658000	369000	325000	439000	1240000	897000	582000	534000	500000	0.532493	1.2684	1.01457	0.120515	1.90533	1.45913
pmb0484	104	60.1	104	C5H14NO+	[M]+	Choline	Alkaloids	Alkaloids	62-49-7	3	626000	8440	149000	298000	184000	4030	13300	261000	15800	245000	188000	155000	0.620379	0.211715	0.37029	0.559241	0.596877	0.338558
pme2433	106	88	105	C4H11NO2	[M+H]+	Diethanolamine	Alkaloids	Alkaloids	111-42-2	3	44500	30500	35500	45000	36100	33100	34700	36500	35100	54100	53100	53800	1.03348	0.388053	0.961991	0.231957	0.930823	0.807469
pmb1096	118	91	117	C8H7N	[M+H]+	Indole	Alkaloids	Plumerane	120-72-9	3	7010	13100	8010	8440	5810	8710	5440	7030	8010	4900	11200	6370	0.816501	0.821729	0.728307	1.33875	0.891986	0.816328
mws0982	126	68	125	C6H11N3	[M+H]+	1-Methylhistamine	Alkaloids	Alkaloids	501-75-7	3	45000	44100	40900	42700	37300	34500	27100	39800	38800	39900	26400	43200	0.880769	1.50594	0.813077	1.54148	0.923144	0.797359
pmb0812	127	81.2	126	C5H6N2O2	[M+H]+	Imidazole-4-Acetic Acid	Alkaloids	Alkaloids	645-65-8	3	1130000	1570000	1880000	1510000	1480000	2770000	1100000	2070000	1560000	1060000	1460000	1560000	1.25764	0.822656	1.03275	0.105727	0.821181	0.837183
MWS1777	128	93.1	127	C6H6ClN	[M+H]+	3-Chloroaniline	Alkaloids	Alkaloids	108-42-9	1	16800000	16500000	16000000	19700000	17100000	16300000	17800000	13900000	14900000	19200000	15400000	14200000	1.07708	1.26808	0.945233	0.878797	0.877589	1.36951
pme2693	131	114	130	C6H14N2O	[M+H]+	N-Acetylputrescine	Alkaloids	Alkaloids	18233-70-0	3	12700	13800	19300	13500	16000	14800	14700	16300	12600	16700	19400	14000	0.967249	0.235775	0.951965	0.238557	0.984199	0.243667
pmb0501	131	114	130	C5H14N4	[M+H]+	Agmatine	Alkaloids	Alkaloids	306-60-5	3	9	14900	13600	22200	11400	13800	16000	14800	15800	17900	10500	13800	1.66263	0.991969	1.63457	1.04577	0.983122	0.0845687
pma2987	142	124	141	C6H11N3O	[M+H]+	Histidinol	Alkaloids	Alkaloids	501-28-0	3	4550000	1050000	1180000	1260000	1260000	1400000	1340000	1410000	1880000	1810000	1840000	1740000	0.578171	0.654446	0.682891	0.353954	1.18112	1.37184
MWS3020	145	86.1	144	C7H16N2O	[M+H]+	N-Acetylcadaverine	Alkaloids	Alkaloids	32343-73-0	3	167000	69200	51100	62300	68100	53400	73400	76000	76700	98500	96100	87300	0.639749	0.872411	0.786982	0.339054	1.23014	2.01748
mws0103	146	91	145	C9H7NO	[M+H]+	Indole-3-carboxaldehyde	Alkaloids	Plumerane	487-89-8	3	208000	251000	236000	255000	256000	231000	255000	230000	211000	233000	257000	193000	1.06763	1.01144	1.00144	0.0300829	0.938005	1.0554
MWSmce338	146	70.1	145	C6H11NO3	[M+H]+	N-Hydroxypipecolic acid	Alkaloids	Piperidine alkaloids	115819-92-6	3	546000	604000	542000	672000	567000	544000	580000	523000	608000	510000	533000	540000	1.05378	0.791051	1.01123	0.131433	0.959619	0.574096
MWStz070	182	91.1	181	C9H11NO3	[M+H]+	N-(2-Hydroxy-4-methoxyphenyl)acetamide	Alkaloids	Phenolamine	58469-06-0	3	21900	9	13700	24400	9	9	26700	9	9490	18300	14800	16000	0.685726	0.623028	1.01657	0.00203482	1.48247	0.74977
mws2218	195	83.1	194	C8H10N4O2	[M+H]+	Caffeine	Alkaloids	Alkaloids	21399	3	3300	7480	13500	9320	7990	11300	9	53000	21200	15700	11800	11600	1.17834	0.744199	3.05638	0.494312	2.59381	0.675511
mws0018	203	83	202	C10H26N4	[M+H]+	Spermine	Alkaloids	Alkaloids	71-44-3	3	5140000	888000	1340000	1480000	1340000	1330000	1300000	1600000	2600000	1960000	1950000	1870000	0.563246	0.517283	0.746471	0.0733794	1.3253	1.18354
MWStz020	297	91.1	296	C19H24N2O	[M+H]+	Antirhine	Alkaloids	Plumerane	16049-28-8	3	21500	9490	19300	16500	9920	19300	15600	23400	22700	23000	20300	22700	0.909127	0.17956	1.22688	0.958014	1.34952	1.25772
mws1375	304	185	303	C12H21N3O6	[M+H]+	Nicotianamine	Alkaloids	Alkaloids	34441-14-0	3	87000	61600	58300	62000	62500	85800	67400	108000	70900	68900	49500	47800	1.01643	0.18376	1.19043	0.951951	1.17118	0.821625
mws0983	326	62.1	325	C20H39NO2	[M+H]+	N-Oleoylethanolamine	Alkaloids	Alkaloids	111-58-0	3	7180	5840	5140	6480	6240	7090	6310	6300	5320	7650	6040	5450	1.09086	1.00405	0.987335	0.0293357	0.905098	1.4681
pma0702	558	207	557	C29H39N3O8	[M+H]+	N1,N8-Bis(sinapoyl)spermidine	Alkaloids	Phenolamine	-	3	11400	12200	10600	14400	13000	9	14700	18300	5310	16800	24500	9860	0.801433	0.949344	1.12018	0.0316259	1.39772	1.0288
MWS4316	101	55.1	100	C5H8O2	[M+H]+	3-Methacrylic acid	Organic acids	Organic acids	541-47-9	3	9	27800	20800	9	31600	23700	9	34200	29800	33000	17700	30100	1.13783	0.0918506	1.31681	0.0222277	1.1573	0.0273863
mws4052	102	56.1	101	C4H7NO2	[M+H]+	1-Aminocyclopropane-1-carboxylic acid	Organic acids	Organic acids	22059-21-8	3	9	16600	17400	9	16900	18600	9	20500	27900	31700	13700	15500	1.04411	0.107537	1.42342	0.0361498	1.36329	0.0593628
MWS0811	130	84.1	129	C6H11NO2	[M+H]+	L-Pipecolic Acid	Organic acids	Organic acids	3105-95-1	3	191000	102000	155000	145000	116000	115000	290000	99500	83400	128000	120000	117000	0.839286	0.720098	1.05558	0.149412	1.25771	0.255866
pme3009	175	99	174	C6H6O6	[M+H]+	Trans-Citridic acid	Organic acids	Organic acids	4023-65-8	2	678000	564000	740000	427000	346000	700000	370000	381000	849000	557000	670000	822000	0.743189	1.3491	0.807265	1.09213	1.08622	0.13843
mws0120	258	104	257	C8H20NO6P	[M+H]+	Choline Alfoscerate	Lipids	PC	28319-77-9	3	37900	22100	28100	16300	24600	20100	17100	24600	19400	22900	28500	32900	0.692395	1.55578	0.69353	1.54912	1.00164	0.0428113
pmb0889	279	95.1	278	C18H30O2	[M+H]+	Punicic acid (9Z,11E,13Z-octadecatrienoic acid)	Lipids	Free fatty acids	544-72-9	3	79200	71800	65300	84600	68000	74500	56700	92600	87300	71400	67600	76500	1.04993	0.739615	1.09385	0.465835	1.04183	0.0839656
pmb1650	279	149	278	C18H30O2	[M+H]+	Octadeca-11E,13E,15Z-trienoic acid	Lipids	Free fatty acids	25575-00-2	3	35100000	35400000	31400000	34800000	33800000	36100000	33100000	33500000	33600000	35000000	31800000	32600000	1.02748	0.753146	0.983317	0.492342	0.95702	1.83967
YC512118	282	247	281	C18H35NO	[M+H]+	Oleamide (9-Octadecenamide)	Lipids	Free fatty acids	301-02-0	2	3940000	4110000	4200000	3500000	3170000	3630000	4100000	4360000	4390000	4360000	4620000	4390000	0.840816	2.01559	1.04898	1.46381	1.24757	2.18514
Hmqp005455	297	81.1	296	C18H32O3	[M+H]+	15(R)-Hydroxylinoleic Acid*	Lipids	Free fatty acids	177931-23-6	3	36300	33400	9	36700	45300	9	16700	35300	9	59700	35500	34200	1.17645	0.0577934	0.746087	0.0504742	0.634186	0.0857985
Hmqp005411	297	81.1	296	C18H32O3	[M+H]+	9-Oxo-12Z-Octadecenoic acid*	Lipids	Free fatty acids	112543-32-5	3	36300	33400	9	36700	45300	9	16700	35300	9	59700	35500	34200	1.17645	0.0577934	0.746087	0.0504742	0.634186	0.0857985
MWSmce549	303	57.1	302	C17H34O4	[M+H]+	1-Monomyristin	Lipids	Free fatty acids	589-68-4	1	9240	15100	10200	14700	15200	15800	18500	16100	9580	8660	17700	17100	1.3231	1.58084	1.2791	0.993155	0.96674	0.413742
MWSmce539	315	185	314	C18H34O4	[M+H]+	Dibutyl sebacate	Lipids	Free fatty acids	109-43-3	3	8460	8590	6930	7400	6350	7700	7300	4990	8340	7580	5860	7880	0.894495	1.12342	0.8603	1.09701	0.961772	0.399915
pmp001284	331	313	330	C19H38O4	[M+H]+	Monopalmitin	Lipids	Glycerol ester	542-44-9	1	35900	51400	55600	40600	48500	40800	40200	46100	46000	45200	43500	48800	0.909027	0.702774	0.925822	0.514246	1.01848	0.353806
Lmhp011388	353	261	352	C21H36O4	[M+H]+	2-α-Linolenoyl-glycerol	Lipids	Glycerol ester	55268-58-1	3	9	1950	2100	9	2670	1800	9	1770	1240	1860	1890	1370	1.10347	0.0954277	0.743779	0.1291	0.674034	0.12658
Lmhp011562	353	261	352	C21H36O4	[M+H]+	1-α-Linolenoyl-glycerol	Lipids	Glycerol ester	-	2	9	1950	2100	9	2670	1800	9	1770	1240	1860	1890	1370	1.10347	0.0954277	0.743779	0.1291	0.674034	0.12658
Lmhp112042	355	263	354	C21H38O4	[M+H]+	1-Linoleoylglycerol	Lipids	Glycerol ester	2277-28-3	3	4900	2030	4280	2640	3410	4300	3040	3220	2770	2720	3170	2830	0.923283	0.113403	0.805531	0.541962	0.872464	0.903145
Lmhp012042	355	263	354	C21H38O4	[M+H]+	2-Linoleoylglycerol	Lipids	Glycerol ester	3443-82-1	3	2350	2230	1810	1580	1450	2820	2010	1870	2400	2090	1790	1780	0.915493	0.61018	0.982786	0.243765	1.0735	0.547638
Lmhp008763	452	311	451	C21H42NO7P	[M+H]+	LysoPE 16:1(2n isomer)	Lipids	LPE	-	3	9100	1960	3530	9	9	2920	11800	18700	2440	7220	7300	7330	0.201371	1.6529	2.25771	1.06106	11.2117	1.81985
pmd0160	454	313	453	C21H44NO7P	[M+H]+	LysoPE 16:0(2n isomer)	Lipids	LPE	-	3	15400	5330	8380	45400	19600	8350	101000	19700	9690	27800	24700	26500	2.51975	1.36292	4.47922	1.41894	1.77764	0.471593
pmb0876	454	313	453	C21H44NO7P	[M+H]+	LysoPE 16:0	Lipids	LPE	53862-35-4	2	14600	5330	6160	36200	14000	10800	87500	19000	8000	25200	24500	26300	2.33806	1.55186	4.38865	1.40529	1.87705	0.458807
Lmhp008589	476	335	475	C23H42NO7P	[M+H]+	LysoPE 18:3(2n isomer)	Lipids	LPE	-	3	2670	771	9	2630	2860	9	2650	7530	9	2620	2530	2180	1.59391	0.22506	2.95333	0.358643	1.85288	0.153313
Lmhp008801	476	335	475	C23H42NO7P	[M+H]+	LysoPE 18:3	Lipids	LPE	-	3	1020	513	935	2450	1140	1550	3370	7620	1530	3270	1630	2760	2.08266	1.80771	5.07293	1.95094	2.4358	1.34431
pmb0881	478	337	477	C23H44NO7P	[M+H]+	LysoPE 18:2	Lipids	LPE	-	2	13100	5470	8110	11500	9630	7610	15300	31600	6110	12500	12800	9240	1.07721	0.567701	1.98688	1.11601	1.84447	0.911651
pmb0874	478	337	477	C23H44NO7P	[M+H]+	LysoPE 18:2(2n isomer)	Lipids	LPE	-	2	3240	2200	2600	3980	4570	3130	3120	5100	2160	1650	4390	3850	1.45274	1.75918	1.29104	0.890221	0.888699	0.722014
mws0289	480	339	479	C23H46NO7P	[M+H]+	LysoPE 18:1	Lipids	LPE	89576-29-4	3	12500	5930	6810	43300	16800	6030	106000	15100	4790	23500	20000	23000	2.62005	1.22647	4.98772	1.06476	1.90367	0.236719
pmb0856	480	339	479	C23H46NO7P	[M+H]+	LysoPE 18:1(2n isomer)	Lipids	LPE	-	3	13000	4250	6460	28800	8740	4510	84200	13400	4380	14400	18400	16100	1.77351	0.758944	4.30114	1.05159	2.42521	0.581419
pmd0132	496	184	495	C24H50NO7P	[M+H]+	LysoPC 16:0(2n isomer)	Lipids	LPC	-	1	26000	20500	19000	36300	21000	27500	60600	31800	24700	32500	34400	30600	1.29466	1.36411	1.78779	1.59571	1.3809	0.964027
pmb0855	496	184	495	C24H50NO7P	[M+H]+	LysoPC 16:0	Lipids	LPC	17364-16-8	1	27300	24100	20900	32100	20600	27800	63000	33500	22200	40200	41600	38800	1.11342	0.809416	1.64177	1.30775	1.47453	1.02292
pmp001273	520	184	519	C26H50NO7P	[M+H]+	LysoPC 18:2	Lipids	LPC	-	2	9990	12800	11400	12500	13000	10700	21400	15300	11100	17300	14700	15200	1.05879	0.639041	1.39807	1.42287	1.32044	1.29846
pmp001251	520	184	519	C26H50NO7P	[M+H]+	LysoPC 18:2(2n isomer)	Lipids	LPC	-	2	6440	12900	16900	12000	15400	10000	19800	8440	5030	18300	13700	19400	1.03201	0.252194	0.918046	0.363657	0.889572	0.668175
Lmhp010190	522	184	521	C26H52NO7P	[M+H]+	LysoPC 18:1(2n isomer)	Lipids	LPC	-	2	6440	5340	5380	6330	5770	5620	6150	7730	2110	5240	6290	4730	1.03263	0.637699	0.931818	0.497123	0.90237	0.705264
pmp001281	522	184	521	C26H52NO7P	[M+H]+	LysoPC 18:1	Lipids	LPC	-	2	4910	3420	2980	6490	4680	5930	15700	4750	4140	6090	13900	13400	1.51194	1.82499	2.17418	1.3279	1.43801	0.513159
Note: Column A-Index: ID; Column B-Q1 (Da): the molecular weight of the parent ion after adding ions by the electrospray ion source; Column C-Q3 (Da): characteristic fragment ion; Column K-Level: substance identification level (1: the matching score of sample substance secondary mass spectrometry, RT and database substances is 0.7 points or more; 2: The matching score of sample substance secondar…

## Sheet: Table S3
Table S3 Information of identified proteins.
ID	Protein description	Gene name	Domain description	Venn Type	Coverage [%]	Peptides	PSMs	Unique Peptides	Razor + unique peptides	MW [kDa]	Intensity UP1	Intensity UP2	Intensity UP3	Intensity CP1	Intensity CP2	Intensity CP3	Intensity SP1	Intensity SP2	Intensity SP3	UP1	UP2	UP3	CP1	CP2	CP3	SP1	SP2	SP3	CP/UP Ratio	CP/UP p-value	SP/UP Ratio	SP/UP p-value	SP/CP Ratio	SP/CP p-value
pc100001.graph_c2	Probable nucleolar protein 5-2 OS=Arabidopsis thaliana OX=3702 GN=NOP5-2 PE=1 SV=1	NOP5-2		CP SP UP	12	4	26	4	4	40.8	1.09806e+07	1.29384e+07	2.60063e+07	1.33975e+07	9.56899e+06	1.5772e+07	10841651	7.70053e+06	6.8832e+06	0.956	1.101	1.826	0.926	0.839	0.949	1.003	0.798	0.658	0.699	0.185574	0.633	0.135342	0.906	0.428835
pc100003.graph_c1	TDBD domain-containing protein OS=Camellia sinensis OX=4442 GN=HYC85_021978 PE=4 SV=1	HYC85_021978		CP SP UP	4	1	5	1	1	34	483594	417409	532637	518518				286177	276710
pc100004.graph_c1	Cell division cycle 5-like protein OS=Arabidopsis thaliana OX=3702 GN=CDC5 PE=1 SV=2	CDC5	Myb-like DNA-binding domain	CP SP UP	9	6	12	6	6	114.6	1.79696e+07	2.9106e+07	1.60246e+07	2.79043e+07	2.71016e+07	2.82599e+07	1.3072e+07	1.79366e+07	2.20754e+07	0.895	1.416	0.643	1.103	1.359	0.972	0.692	1.063	1.207	1.162	0.479871	1.003	0.924686	0.863	0.444017
pc100006.graph_c0	RNA-binding protein Y14A OS=Oryza sativa subsp. japonica OX=39947 GN=Y14A PE=1 SV=1	Y14A	RNA recognition motif. (a.k.a. RRM, RBD, or RNP domain)	CP SP UP	14	1	2	1	1	13	993297	761338	1.05722e+06			646419		719980	822417
pc100009.graph_c0	Protein transport protein Sec24-like At3g07100 OS=Arabidopsis thaliana OX=3702 GN=At3g07100 PE=2 SV=2	At3g07100	Sec23/Sec24 zinc finger; Sec23/Sec24 trunk domain; Sec23/Sec24 beta-sandwich domain; Sec23/Sec24 helical domain	CP SP UP	2	2	6	2	2	115.5	1.92253e+06	434034	2.67766e+06	2.01036e+06	482021	755576	2.19348e+06	2.00176e+06	1.31978e+06	1.384	0.305	1.554	1.149	0.349	0.376	1.678	1.715	1.043	0.578	0.493339	1.368	0.408115	2.367	0.0756237
pc100025.graph_c0	Pyruvate kinase 2, cytosolic OS=Oryza sativa subsp. japonica OX=39947 GN=Os12g0145700 PE=2 SV=1	Os12g0145700		CP SP UP	19	2	7	2	2	18.4	821241	868018	862551	1.4945e+06	993941	1.34905e+06	1.69825e+06	845400	891062	0.83	0.858	0.703	1.2	1.012	0.943	1.825	1.017	0.989	1.32	0.0431998	1.602	0.106987	1.214	0.499654
pc100045.graph_c0	UDP-glycosyltransferase 87A2 OS=Arabidopsis thaliana OX=3702 GN=UGT87A2 PE=1 SV=1	UGT87A2		CP SP UP	4	1	1	1	1	34.3		1.59159e+06	1.49467e+06	2.06785e+06	1.79524e+06	1.83643e+06	1.16776e+06	1.89807e+06	2.0586e+06
pc100056.graph_c0	Probable ADP-ribosylation factor GTPase-activating protein AGD8 OS=Arabidopsis thaliana OX=3702 GN=AGD8 PE=1 SV=1	AGD8	Putative GTPase activating protein for Arf	CP SP UP	3	1	4	1	1	49.2	1.52456e+06	1.756e+06	4.36401e+06	1.47932e+06	1.48677e+06	2.07679e+06	1.08421e+06		1.03033e+06
pc100076.graph_c2	Imidazole glycerol phosphate synthase hisHF, chloroplastic OS=Arabidopsis thaliana OX=3702 GN=HISN4 PE=2 SV=1	HISN4	Glutamine amidotransferase class-I	CP UP	3	1	1	1	1	48		376775	528181	332325		364449
pc100078.graph_c1	Calcineurin B-like protein 3 OS=Oryza sativa subsp. japonica OX=39947 GN=CBL3 PE=1 SV=1	CBL3	EF-hand domain pair; EF-hand domain pair	CP SP UP	4	1	19	1	1	22.6	13268775	8.17854e+06	1.05642e+07	4.78062e+06	3.17301e+06	3.63228e+06	3.21569e+06	1.17202e+07	1.04325e+07
pc100098.graph_c0	Cyclin-dependent kinase G-2 OS=Oryza sativa subsp. japonica OX=39947 GN=CDKG-2 PE=2 SV=2	CDKG-2	Protein kinase domain	CP SP UP	1	1	1	1	1	83.6	498233	599147	660609	358800	240575	752845		454989
pc100100.graph_c0	Purple acid phosphatase 8 OS=Arabidopsis thaliana OX=3702 GN=PAP8 PE=2 SV=1	PAP8	Calcineurin-like phosphoesterase	CP UP	6	1	5	1	1	26.1	1.43209e+06	1.72763e+06	1.81715e+06			786855
pc100121.graph_c1	14-3-3-like protein C OS=Nicotiana tabacum OX=4097 PE=1 SV=1	--	14-3-3 protein	CP SP UP	34	11	159	8	13	37.1	9.32763e+07	1.06747e+08	1.37035e+08	2.09852e+08	1.35188e+08	2.42372e+08	1.13177e+08	8.91043e+07	1.08957e+08	0.75	0.838	0.888	1.339	1.094	1.346	0.967	0.852	0.961	1.526	0.00755269	1.123	0.144756	0.736	0.0188592
pc100126.graph_c0	UDP-glucose:glycoprotein glucosyltransferase OS=Arabidopsis thaliana OX=3702 GN=UGGT PE=1 SV=1	UGGT	UDP-glucose:Glycoprotein Glucosyltransferase	CP SP UP	4	4	8	4	4	157.5	1.57616e+06		162962	2.15308e+06	1.5557e+06	2.10957e+06	206004	1.10789e+06	249661	1.525		0.127	1.654	1.516	1.411	0.212	1.276	0.265	1.849	0.273267	0.707	0.964038	0.383	0.0835274
pc100136.graph_c1	Phosphoprotein ECPP44 OS=Daucus carota OX=4039 GN=ECPP44 PE=1 SV=1	ECPP44		CP SP UP	17	2	15	2	2	14.4	901648	738020	2.39632e+06	3.68324e+07	1.9762e+06	4.72049e+07	2.84357e+07	4781816	2.44198e+07	0.061	0.049	0.13	1.966	0.134	2.194	2.032	0.383	1.803	17.892	0.064359	17.575	0.0112296	0.982	0.794217
pc100162.graph_c0	ISWI chromatin-remodeling complex ATPase CHR11 OS=Arabidopsis thaliana OX=3702 GN=CHR11 PE=1 SV=4	CHR11	HAND; SLIDE	CP SP UP	6	3	6	3	3	75.4	34986368	2.32297e+07	30322862	4.22387e+07	4.00962e+07	42896674	23662947	31376514	35727913	1.141	0.74	0.797	1.094	1.316	0.967	0.82	1.218	1.279	1.261	0.20654	1.239	0.332856	0.982	0.871835
pc100166.graph_c1	C2 domain-containing protein OS=Camellia sinensis var. sinensis OX=542762 GN=TEA_024284 PE=4 SV=1	TEA_024284	C2 domain	CP SP UP	7	2	16	2	2	31.7	2.38738e+06	3.85014e+06	4.67898e+06	3.37843e+06	2.66037e+06	5.21059e+06	3.95217e+06	2.98048e+06	3.25804e+06	0.733	1.155	1.158	0.823	0.822	1.105	1.289	1.089	1.098	0.903	0.64389	1.141	0.403553	1.264	0.0990414
pc100173.graph_c0	NADH dehydrogenase [ubiquinone] flavoprotein 1, mitochondrial OS=Arabidopsis thaliana OX=3702 GN=At5g08530 PE=1 SV=1	At5g08530	SLBB domain; NADH-ubiquinone oxidoreductase-F iron-sulfur binding region	CP SP UP	7	3	9	3	3	53.4	1.70157e+07	859265	5.22697e+06	1.26768e+06	833965	6.77342e+06	3.96455e+06	6.72988e+06	5.19376e+06	3.53	0.174	0.875	0.209	0.174	0.971	0.874	1.662	1.183	0.296	0.426538	0.812	0.685546	2.747	0.087763
pc100179.graph_c0	Glycerophosphodiester phosphodiesterase GDPDL3 OS=Arabidopsis thaliana OX=3702 GN=GDPDL3 PE=1 SV=3	GDPDL3		CP SP UP	12	5	61	5	5	62.9	2.49858e+07	3.6661e+07	3.53981e+07	3.31679e+07	3.56162e+07	36762846	2.62507e+07	2.3073e+07	2.90952e+07	0.883	1.266	1.009	0.931	1.267	0.898	0.986	0.971	1.129	0.98	0.896832	0.977	0.90816	0.997	0.957617
pc100189.graph_c1	Topless-related protein 1 OS=Arabidopsis thaliana OX=3702 GN=TPR1 PE=1 SV=3	TPR1		CP UP	2	1	2	1	1	63.3
pc100195.graph_c2	Probable serine/threonine protein phosphatase 2A regulatory subunit B&apos;&apos;gamma OS=Arabidopsis thaliana OX=3702 GN=B&apos;&apos;GAMMA PE=2 SV=1	B&apos;&apos;GAMMA	EF-hand domain pair	CP SP UP	7	3	20	3	3	53.3	2.59976e+07	22636236	2.97325e+07	2.92656e+07	2.62724e+07	5.77516e+06	2.93713e+06	1.70117e+07	3.70628e+07	1.313	1.117	1.211	1.173	1.336	0.202	0.158	1.023	2.055	0.745	0.400021	0.889	0.506735	1.194	0.987713
pc100198.graph_c1	Probable ubiquitin conjugation factor E4 OS=Arabidopsis thaliana OX=3702 GN=PUB1 PE=2 SV=1	PUB1		CP SP UP	3	2	9	2	2	84.1	1.71653e+06	1.1379e+06	2.50421e+06	1.64329e+06	553458	1.27774e+06	1.05924e+06	950885	786311	1.466	0.95	1.725	1.114	0.476	0.754	0.961	0.967	0.737	0.566	0.120193	0.644	0.103737	1.137	0.530402
pc100208.graph_c0	Protein CELLULOSE SYNTHASE INTERACTIVE 1 OS=Arabidopsis thaliana OX=3702 GN=CSI1 PE=1 SV=1	CSI1	C2 domain	CP SP UP	1	2	3	2	2	201.3	2795017	3.65948e+06	3.72676e+06	2.51629e+06	2.34267e+06	1.93083e+06	2.05957e+06	2.95393e+06	3.45529e+06	1.091	1.396	1.173	0.78	0.921	0.521	0.855	1.373	1.481	0.607	0.0474848	1.013	0.963607	1.669	0.101028
pc100216.graph_c2	Triosephosphate isomerase, chloroplastic OS=Spinacia oleracea OX=3562 GN=TPIP1 PE=1 SV=1	TPIP1	Triosephosphate isomerase	CP SP UP	36	9	105	7	9	34.5	5.84259e+07	6.24755e+07	6.58709e+07	7.6588e+07	6.52093e+07	7.94655e+07	6.84755e+07	6.61068e+07	5.98888e+07	0.963	1.006	0.876	1.002	1.082	0.905	1.2	1.297	1.084	1.051	0.503759	1.259	0.0256633	1.198	0.0693449
pc100219.graph_c0	Polyadenylate-binding protein RBP45C OS=Arabidopsis thaliana OX=3702 GN=RBP45C PE=2 SV=1	RBP45C	RNA recognition motif. (a.k.a. RRM, RBD, or RNP domain)	CP SP UP	15	3	14	3	3	31.2	4.42729e+06	4.26392e+06	7.72924e+06	5.1986e+06	3.19714e+06	8.3941e+06	3.78682e+06	4.37134e+06	4.66337e+06	0.955	0.899	1.345	0.89	0.694	1.252	0.868	1.123	1.105	0.887	0.562798	0.968	0.885021	1.092	0.592625
pc100236.graph_c2	E3 ubiquitin-protein like (Fragment) OS=Actinidia chinensis var. chinensis OX=1590841 GN=CEY00_Acc30414 PE=4 SV=1	CEY00_Acc30414		CP SP UP	8	4	16	4	4	56.5	2.74812e+06	3.20647e+06	3.66104e+06	3.66748e+06	4.60879e+06	4.53639e+06	4.48838e+06	3.30879e+06	3.29955e+06	0.814	0.928	0.875	0.863	1.375	0.929	1.413	1.167	1.073	1.21	0.317565	1.396	0.0217027	1.153	0.395667
pc100239.graph_c1	Calcium-binding allergen Bet v 3 OS=Betula pendula OX=3505 GN=BETVIII PE=1 SV=1	BETVIII	EF-hand domain; EF-hand domain pair	CP SP UP	11	2	9	2	2	23	740463	376589	819408	1.02919e+06	708133	1.13679e+06	934665	697858	812813	1.013	0.504	0.904	1.118	0.976	1.075	1.36	1.137	1.221	1.309	0.230406	1.536	0.102343	1.173	0.0736627
pc100240.graph_c0	6-phosphogluconate dehydrogenase, decarboxylating 1 OS=Spinacia oleracea OX=3562 GN=pgdC PE=1 SV=1	pgdC	NAD binding domain of 6-phosphogluconate dehydrogenase; 6-phosphogluconate dehydrogenase, C-terminal domain	CP SP UP	8	3	51	3	3	38	2.19647e+07	2.88773e+07	3.60155e+07	2.51321e+07	2.28966e+07	3.50768e+07	2.74149e+07	1.69152e+07	18430582	0.937	1.204	1.239	0.851	0.984	1.034	1.243	0.859	0.864	0.849	0.2074	0.878	0.410994	1.034	0.883596
pc100254.graph_c1	Polyadenylate-binding protein 2 OS=Arabidopsis thaliana OX=3702 GN=PABN2 PE=1 SV=1	PABN2	RNA recognition motif. (a.k.a. RRM, RBD, or RNP domain)	CP SP UP	4	1	2	1	1	26.7		1150460	2.08437e+06	1.16275e+06	872253	1.4769e+06	1162463	1.85492e+06	1.68999e+06
pc100256.graph_c0	Alcohol dehydrogenase OS=Malus domestica OX=3750 GN=ADH PE=2 SV=1	ADH	Alcohol dehydrogenase GroES-like domain	CP SP UP	13	5	23	3	4	37.7	6.76283e+06	3.64547e+06	9.66536e+06	8.2778e+06	5.87634e+06	8.91259e+06	6.13342e+06	4.88365e+06	4.76289e+06	1.14	0.601	1.314	1.108	0.997	1.038	1.099	0.98	0.881	1.029	0.756244	0.969	0.947269	0.942	0.42343
pc100268.graph_c1	Beta-xylosidase/alpha-L-arabinofuranosidase 2 OS=Medicago sativa subsp. varia OX=36902 GN=Xyl2 PE=2 SV=1	Xyl2	Glycosyl hydrolase family 3 N terminal domain	CP SP UP	7	2	6	2	2	29.5	6.68556e+06		2.11547e+07	1.6035e+06	4.33379e+07	2.31276e+06	3.321e+07	7.16348e+06	27777620	0.412		1.051	0.078	2.689	0.099	2.175	0.526	1.879	1.306	0.604971	2.087	0.394038	1.598	0.276389
pc100270.graph_c0	Beta-galactosidase 8 OS=Arabidopsis thaliana OX=3702 GN=BGAL8 PE=2 SV=2	BGAL8	Galactose binding lectin domain	CP SP	5	2	2	2	2	43.9				629667	486685	468836	2508445	495982	559349				0.643	0.63	0.417	3.428	0.759	0.79					2.945	0.181585
pc100273.graph_c0	Eukaryotic translation initiation factor 5A-3 OS=Solanum tuberosum OX=4113 GN=EIF5A3 PE=2 SV=1	EIF5A3		CP SP UP	13	1	5	1	1	9.6		440456	1133249	1.99181e+06	941201	2.17925e+06	1311391	1.04035e+06	1.20866e+06
pc100296.graph_c1	Anaphase-promoting complex subunit 7 OS=Arabidopsis thaliana OX=3702 GN=APC7 PE=2 SV=1	APC7	Ubiquitin family	CP SP UP	8	1	10	1	1	27.9	1.09899e+06	688464	1132827	645915	461457	408363	831998	650069	726757
pc100299.graph_c1	Pectin acetylesterase 8 OS=Arabidopsis thaliana OX=3702 GN=PAE8 PE=2 SV=1	PAE8		CP SP UP	27	5	13	5	5	33.9	681619			4.74044e+06	4.04724e+06	5.74585e+06	1.78683e+07	6.38837e+06	4.05643e+06	0.121			0.668	0.723	0.705	3.37	1.35	0.79	5.774		15.179		2.629	0.137653
pc100300.graph_c0	DExH-box ATP-dependent RNA helicase DExH12 OS=Arabidopsis thaliana OX=3702 GN=BRR2A PE=1 SV=1	BRR2A	DEAD/DEAH box helicase	CP SP UP	4	8	38	8	8	247.1	1.00892e+07	9.19903e+06	1.16621e+07	8.84299e+06	4.92045e+06	1.22774e+07	7.00414e+06	6.18833e+06	4.72778e+06	1.338	1.192	1.247	0.931	0.657	1.125	0.987	0.977	0.688	0.718	0.0930183	0.702	0.0412301	0.978	0.953717
pc100301.graph_c0	Alpha-xylosidase 1 OS=Arabidopsis thaliana OX=3702 GN=XYL1 PE=1 SV=1	XYL1		CP SP UP	11	6	45	6	6	65.2	87200537	1.24165e+08	2.0467e+08	2.88127e+08	3.41689e+08	3.40438e+08	193782061	1.04093e+08	1.8834e+08	0.462	0.644	0.875	1.213	1.825	1.248	1.092	0.657	1.097	2.164	0.0254778	1.437	0.215568	0.664	0.123577
pc100301.graph_c1	Glycine dehydrogenase (decarboxylating), mitochondrial OS=Solanum tuberosum OX=4113 GN=GDCSP PE=2 SV=1	GDCSP	Glycine cleavage system P-protein	CP SP UP	5	4	11	4	4	114.3	7.4343e+07	1.2636e+08	1.00138e+08	8.97669e+07	9.73954e+07	1.05837e+08	3.43074e+07	7.0397e+07	7.96449e+07	0.949	1.576	1.031	0.91	1.251	0.933	0.465	1.069	1.116	0.87	0.543542	0.745	0.354046	0.856	0.513966
pc100311.graph_c0	Aspartate--tRNA ligase 2, cytoplasmic OS=Arabidopsis thaliana OX=3702 GN=IBI1 PE=1 SV=1	IBI1	OB-fold nucleic acid binding domain; tRNA synthetases class II (D, K and N)	CP SP UP	10	5	19	5	5	65.3	6.04793e+06	6.89751e+06	7.44427e+06	8.51261e+06	5.72025e+06	7.29376e+06	5.02204e+06	1.43278e+06	2.50547e+06	1.181	1.316	1.172	1.319	1.124	0.984	1.042	0.333	0.537	0.934	0.468911	0.521	0.0844925	0.558	0.114915
pc100317.graph_c1	Callose synthase 9 OS=Arabidopsis thaliana OX=3702 GN=CALS9 PE=2 SV=2	CALS9		CP SP UP	1	1	2	1	1	167.2	16918760	15157586	21675754	9748316	10539753	12123169			21728774
pc100344.graph_c0	RuvB-like protein 1 OS=Arabidopsis thaliana OX=3702 GN=RIN1 PE=1 SV=1	RIN1	TIP49 C-terminus	CP SP UP	5	2	11	2	2	49.7	4.37086e+06	3.24001e+06	4.17439e+06	3.49402e+06	2.41802e+06	3.72946e+06	3.01075e+06	2671405	2.5654e+06	1.463	1.06	1.127	0.928	0.815	0.863	1.071	1.064	0.943	0.714	0.0359989	0.843	0.204656	1.181	0.0409999
pc100346.graph_c1	Clathrin heavy chain 1 OS=Arabidopsis thaliana OX=3702 GN=CHC1 PE=1 SV=1	CHC1	Clathrin-H-link	CP SP UP	18	24	179	22	24	178.7	1.06197e+08	1.23472e+08	1.42632e+08	1.218e+08	9.85159e+07	1.72378e+08	9.64055e+07	6.9271e+07	8.21221e+07	1.041	1.183	1.128	0.948	0.973	1.168	1.005	0.809	0.884	0.922	0.324722	0.805	0.0399116	0.873	0.212187
pc100365.graph_c0	Acidic leucine-rich nuclear phosphoprotein 32-related protein OS=Arabidopsis thaliana OX=3702 GN=At3g50690 PE=2 SV=1	At3g50690		CP SP UP	7	2	21	2	2	51.4	2.51413e+06	2.28415e+06	4751796	1.81233e+06	1.66818e+06	2.02078e+06	2.07928e+06	1.43733e+06	1.40815e+06	1.25	1.11	1.905	0.715	0.835	0.694	1.099	0.851	0.769	0.526	0.023631	0.638	0.0904547	1.212	0.2025
pc100373.graph_c1	UDP-arabinose 4-epimerase 1 OS=Arabidopsis thaliana OX=3702 GN=MUR4 PE=1 SV=1	MUR4		CP SP UP	15	4	10	4	4	31.9	1.26139e+06	9.36158e+06	1.00505e+07	1.07938e+07	9.13112e+06	1.54982e+07	6.06335e+06	8.70532e+06	7.90081e+06	0.159	1.154	1.022	1.081	1.159	1.35	0.813	1.307	1.094	1.537	0.319002	1.376	0.406501	0.895	0.460448
pc100378.graph_c0	Eukaryotic translation initiation factor 4G OS=Triticum aestivum OX=4565 PE=1 SV=1	--		CP SP UP	1	1	1	1	1	205	359037	557940	519801	916605	661287	1.16762e+06		440640	345784
pc100387.graph_c0	FACT complex subunit SSRP1 OS=Catharanthus roseus OX=4058 GN=SSRP1 PE=2 SV=1	SSRP1	Structure-specific recognition protein (SSRP1); Histone chaperone Rttp106-like; HMG (high mobility group) box	CP SP UP	2	1	2	1	1	71.4	1.13003e+06		1.6354e+06			685467	274986	952601
pc100390.graph_c0	Ubiquitin carboxyl-terminal hydrolase 14 OS=Arabidopsis thaliana OX=3702 GN=UBP14 PE=1 SV=1	UBP14		CP SP UP	18	4	20	4	4	37.5	2.21659e+06	4.73089e+06	7.40045e+06	7.81045e+06	4.86976e+06	10300331	3.52126e+06	1.7602e+06	1221616	0.502	1.048	1.352	1.405	1.111	1.613	0.848	0.475	0.304	1.423	0.253703	0.561	0.235149	0.394	0.0333299
pc100392.graph_c0	Peptidyl-prolyl cis-trans isomerase CYP71 OS=Arabidopsis thaliana OX=3702 GN=CYP71 PE=1 SV=1	CYP71	Cyclophilin type peptidyl-prolyl cis-trans isomerase/CLD	CP SP UP	5	2	2	2	2	62.7	2.6794e+06	4.31436e+06	3.85879e+06	112063	8470551		1.82718e+06	1.69404e+06	2.44977e+06	0.931	1.465	1.081	0.031	2.963		0.675	0.701	0.935	1.292	0.494993	0.665	0.0758326	0.515	0.626178
pc100397.graph_c0	Probable glucan 1,3-alpha-glucosidase OS=Arabidopsis thaliana OX=3702 GN=PSL5 PE=1 SV=1	PSL5	Galactose mutarotase-like	CP SP UP	6	4	10	4	4	90.8	5.71984e+06	4.1483e+06	4.56729e+06	2.33823e+06	1.61007e+06	2849990	5.49904e+06	2.39935e+06	2210352	1.812	1.285	1.167	0.588	0.514	0.624	1.852	0.905	0.769	0.405	0.00361332	0.827	0.455495	2.043	0.0810216
pc100404.graph_c0	Beta-galactosidase 9 OS=Arabidopsis thaliana OX=3702 GN=BGAL9 PE=2 SV=1	BGAL9	Glycosyl hydrolases family 35; Galactose binding lectin domain	CP SP UP	4	3	18	3	3	81.8	1.4109e+06	2.94277e+06	2.62324e+06	3.01924e+06	2.62021e+06	4791087	1.63925e+06	2.69144e+06	2.85587e+06	0.57	1.161	0.854	0.968	1.065	1.337	0.704	1.294	1.266	1.304	0.260942	1.263	0.453512	0.969	0.801487
pc100413.graph_c0	Heat shock protein 90-6, mitochondrial OS=Arabidopsis thaliana OX=3702 GN=HSP90-6 PE=2 SV=1	HSP90-6	Histidine kinase-, DNA gyrase B-, and HSP90-like ATPase	CP SP UP	8	3	14	2	2	43.7	1.99149e+06	2.17278e+06	2.55918e+06	1893844	1.71487e+06	2.70358e+06	1.62156e+06	873482	1.51074e+06	1.161	1.237	1.203	0.876	1.006	1.089	1.004	0.606	0.967	0.825	0.0415214	0.716	0.092945	0.867	0.402639
pc100413.graph_c1	Proteasome subunit alpha type-1-B OS=Arabidopsis thaliana OX=3702 GN=PAF2 PE=1 SV=2	PAF2	Proteasome subunit A N-terminal signature; Proteasome subunit	CP SP UP	30	7	65	7	7	30.3	4.96498e+07	3.72834e+07	4.57053e+07	4.65461e+07	4.27716e+07	6.08475e+07	3.57336e+07	3.56243e+07	3.52729e+07	1.266	0.929	0.94	0.942	1.098	1.072	0.969	1.081	0.988	0.993	0.993462	0.969	0.846708	0.976	0.713605
pc100413.graph_c2	FT-interacting protein 1 OS=Arabidopsis thaliana OX=3702 GN=FTIP1 PE=1 SV=1	FTIP1	C2 domain	CP SP UP	4	3	17	3	3	112.5	3.29355e+07	21131899	2.23648e+07	1.93207e+07	1.54178e+07	1.6743e+07	15618246	1.93726e+07	1.95813e+07	1.792	1.124	0.982	0.835	0.845	0.63	0.903	1.255	1.17	0.593	0.073044	0.854	0.556242	1.441	0.0583553
pc100416.graph_c0	PREDICTED: nodulin-related protein 1 [Vitis vinifera]	--		CP SP UP	10	1	7	1	1	13.4	1.57035e+06	890972	5.34569e+06	5515812	3.74805e+06	7514308	3.10996e+06	1.61491e+06	1.29269e+06
pc100422.graph_c0	Pescadillo homolog OS=Arabidopsis thaliana OX=3702 GN=PES PE=1 SV=1	PES		CP SP UP	2	1	2	1	1	51.9	4.41997e+06	4756732	4.40875e+06	3.05124e+06	2242099	3.61242e+06	2423201	2291002
pc100426.graph_c1	Probable methylenetetrahydrofolate reductase OS=Oryza sativa subsp. japonica OX=39947 GN=Os03g0815200 PE=2 SV=1	Os03g0815200	Methylenetetrahydrofolate reductase	CP SP UP	27	14	146	14	14	67.1	4.39518e+07	4.9938e+07	6.14129e+07	5.51654e+07	4.22715e+07	6.32765e+07	3.57232e+07	3.11433e+07	3.14704e+07	1.053	1.17	1.187	1.05	1.02	1.048	0.91	0.889	0.828	0.914	0.0859675	0.77	0.00529643	0.843	0.00452248
pc100428.graph_c0	Cullin-3A OS=Arabidopsis thaliana OX=3702 GN=CUL3A PE=1 SV=1	CUL3A	Cullin protein neddylation domain	CP	2	1	1	1	1	78.2
pc100432.graph_c0	Ubiquitin carboxyl-terminal hydrolase 12 OS=Arabidopsis thaliana OX=3702 GN=UBP12 PE=1 SV=2	UBP12	MATH domain	CP SP UP	6	4	17	3	4	134.2	6232522	4.50312e+06	5.66505e+06	5.17524e+06	4.37769e+06	7.02264e+06	3.99929e+06	4.05851e+06	4.1305e+06	1.37	0.968	1.005	0.903	0.969	1.067	0.935	1.062	0.997	0.879	0.379543	0.896	0.441172	1.019	0.763872
pc100437.graph_c0	Heterogeneous nuclear ribonucleoprotein Q OS=Arabidopsis thaliana OX=3702 GN=LIF2 PE=1 SV=1	LIF2	RNA recognition motif. (a.k.a. RRM, RBD, or RNP domain)	UP	6	1	2	1	1	24.5			2.45976e+06
pc100441.graph_c1	ATPase 11, plasma membrane-type OS=Arabidopsis thaliana OX=3702 GN=AHA11 PE=1 SV=1	AHA11	Cation transporter/ATPase, N-terminus; haloacid dehalogenase-like hydrolase	CP SP UP	9	6	58	2	2	93.4	1.58118e+06	2.51458e+06	2.81026e+06	3.21472e+06	3.16416e+06	3.56373e+06	2.5744e+06	1.74921e+06	2.24312e+06	0.671	1.042	0.961	1.083	1.351	1.045	1.161	0.883	1.045	1.301	0.156418	1.155	0.378019	0.888	0.353846
pc100446.graph_c0	Phospholipid-transporting ATPase 2 OS=Arabidopsis thaliana OX=3702 GN=ALA2 PE=1 SV=1	ALA2		CP UP	3	2	3	2	2	128.5	1.21581e+06	412349	724400	712783	422650	819944				1.869	0.619	0.898	0.87	0.654	0.871				0.707	0.506248
pc100456.graph_c3	GDSL esterase/lipase At4g18970 OS=Arabidopsis thaliana OX=3702 GN=At4g18970 PE=2 SV=1	At4g18970		CP SP UP	18	2	15	2	2	21.7	2.13085e+06	2.22998e+06	2.38222e+06	1.88157e+06	1.97831e+06	1.18285e+06	1.84865e+06	1.36456e+06	2.10693e+06	1.237	1.265	1.115	0.867	1.156	0.475	1.141	0.943	1.343	0.691	0.177526	0.947	0.596261	1.372	0.258543
pc100457.graph_c3	Glutamate synthase [NADH], amyloplastic OS=Medicago sativa OX=3879 PE=1 SV=1	--	Glutamine amidotransferases class-II; Glutamate synthase central domain; Conserved region in glutamate synthase; Pyridine nucleotide-disulphide oxidoreductase	CP SP UP	2	2	5	2	2	208	1.68207e+06	1.39989e+06	1.61358e+06		891098	1.49852e+06	904228	958949	479715	1.575	1.281	1.218		0.84	0.97	0.9	1.069	0.493	0.666	0.039415	0.604	0.0910289	0.907	0.66701
pc100459.graph_c0	Probable polygalacturonase OS=Vitis vinifera OX=29760 GN=GSVIVT00026920001 PE=1 SV=1	GSVIVT00026920001	Glycosyl hydrolases family 28	CP SP UP	21	5	87	5	5	47.1	1.48243e+07	1.79673e+07	2.83777e+07	3.4153e+07	4.42735e+07	2.7164e+07	4.86891e+07	32500028	3.65178e+07	0.518	0.613	0.799	0.947	1.556	0.655	1.807	1.351	1.4	1.636	0.187693	2.362	0.00511995	1.443	0.189424
pc100467.graph_c1	Coilin OS=Arabidopsis thaliana OX=3702 GN=COIL PE=1 SV=1	COIL	RNA recognition motif. (a.k.a. RRM, RBD, or RNP domain)	CP SP UP	7	2	9	2	2	41.6	1.35169e+06	808165	2.16461e+06	1.9199e+06	1.41619e+06	2.66247e+06	1.09767e+06	914480	856031	1.018	0.595	1.314	1.148	1.073	1.385	0.878	0.82	0.708	1.232	0.359294	0.822	0.572496	0.667	0.015409
pc100474.graph_c1	Ubiquitin domain-containing protein DSK2a OS=Arabidopsis thaliana OX=3702 GN=DSK2A PE=1 SV=2	DSK2A	UBA/TS-N domain	CP SP UP	16	1	20	1	1	7.8	2.85967e+06	5.24484e+06	5.90571e+06	5.84782e+06	4.23812e+06	7.97708e+06	4.54345e+06	3.64879e+06	3.91933e+06
pc100482.graph_c0	Heterogeneous nuclear ribonucleoprotein 1 OS=Arabidopsis thaliana OX=3702 GN=RNP1 PE=1 SV=1	RNP1	RNA recognition motif. (a.k.a. RRM, RBD, or RNP domain)	CP SP UP	21	6	56	5	7	36.8	1.87354e+07	7.3177e+06	2.17737e+07	1.13635e+07	7.69087e+06	2.56547e+07	7.19201e+06	6.79365e+06	6.90341e+06	1.64	0.626	1.538	0.79	0.678	1.552	0.669	0.708	0.664	0.794	0.622688	0.537	0.159356	0.676	0.27313
pc100483.graph_c1	Cytochrome b-c1 complex subunit 8 OS=Solanum tuberosum OX=4113 PE=1 SV=2	--		CP SP UP	17	1	9	1	1	8.5	819810	1.06322e+06	657126	1653868	1.12675e+06	2587666	1492089	824337	1444455
pc10049.graph_c0	Heat shock cognate 70 kDa protein 1 OS=Solanum lycopersicum OX=4081 GN=HSC-I PE=2 SV=1	HSC-I		CP SP UP	66	5	61	4	4	9	86048793	9.36764e+07	8.12189e+07	8.79823e+07	6.81699e+07	7.31988e+07	8.25553e+07	7.13258e+07	73778647	1.19	1.266	0.906	0.966	0.949	0.7	1.214	1.175	1.12	0.778	0.161274	1.044	0.644736	1.342	0.046941
pc100501.graph_c1	Mitochondrial import inner membrane translocase subunit TIM50 OS=Phytophthora infestans OX=4787 GN=TIM50 PE=2 SV=1	TIM50		CP SP UP	33	3	19	3	3	12.6	9.26894e+06	1.28006e+07	1.21649e+07	1.22362e+07	5679507	11533453	1.0987e+07	7.781e+06	1.1002e+07	0.985	1.329	1.043	1.032	0.608	0.847	1.241	0.984	1.284	0.741	0.15479	1.045	0.729174	1.411	0.109145
pc100502.graph_c2	Expansin-B18 OS=Oryza sativa subsp. japonica OX=39947 GN=EXPB18 PE=2 SV=1	EXPB18	Pollen allergen	CP SP UP	41	1	19	1	1	6.4	2.87006e+06	3.54423e+06	4.18802e+06	5.04547e+06	1991275	2765190	2497123	1318928	4.12515e+06
pc100505.graph_c0	DNA-directed RNA polymerase II subunit 1 OS=Arabidopsis thaliana OX=3702 GN=NRPB1 PE=1 SV=3	NRPB1	DnaJ domain; RNA polymerase Rpb1, domain 1; RNA polymerase Rpb1, domain 2; RNA polymerase Rpb1, domain 3; RNA polymerase Rpb1, domain 4; RNA polymerase Rpb1, domain 5; RNA polymerase Rpb1, domain 6; RNA polymerase Rpb1, domain 7	CP	1	2	2	2	2	347.4
pc100526.graph_c1	Aminopeptidase M1 OS=Arabidopsis thaliana OX=3702 GN=APM1 PE=1 SV=1	APM1	Domain of unknown function (DUF3358)	CP SP UP	15	6	27	6	6	48.7	7.10297e+06	5.4292e+06	8.5142e+06	1.09883e+07	9.00052e+06	1.31327e+07	6.91252e+06	6.27786e+06	6.37024e+06	0.957	0.715	0.925	1.175	1.221	1.223	0.99	1.007	0.942	1.394	0.0216501	1.132	0.235086	0.812	0.000955507
pc100533.graph_c1	Dolichyl-diphosphooligosaccharide--protein glycosyltransferase subunit 1A OS=Arabidopsis thaliana OX=3702 GN=OST1A PE=2 SV=1	OST1A		CP SP UP	14	8	21	8	8	69.6	1.5334e+07	2.71678e+07	2.78766e+07	30381436	2.37714e+07	3.985e+07	1.73592e+07	1.45756e+07	8.39182e+06	0.744	1.288	1.091	1.17	1.161	1.336	0.895	0.842	0.447	1.174	0.337257	0.699	0.24185	0.596	0.0683909
pc100550.graph_c1	unnamed protein product, partial [Vitis vinifera]	--		UP	6	1	1	1	1	21.4
pc100600.graph_c0	pollen coat-like protein [Camellia sinensis]	--		CP SP UP	17	1	13	1	1	7	1.57929e+06	1.95256e+06	5.48093e+06	1.2194e+07	6.29786e+06	1.85153e+07	3.5528e+06	1.64639e+06	1.7868e+06
pc100612.graph_c0	60S ribosomal protein L28-2 OS=Arabidopsis thaliana OX=3702 GN=RPL28C PE=2 SV=1	RPL28C		CP SP UP	27	2	22	1	1	9.2	4823142	5.2005e+06	4.66438e+06	7814209	5.32604e+06	8436205	4761421	3.74809e+06	4.48849e+06
pc101068.graph_c0	Kiwellin OS=Actinidia deliciosa OX=3627 PE=1 SV=1	--		CP SP UP	5	1	1	1	1	23.2	200056	243682			332462		333827	62626.1	131118
pc10135.graph_c0	Universal stress protein PHOS32 OS=Arabidopsis thaliana OX=3702 GN=PHOS32 PE=1 SV=1	PHOS32	Universal stress protein family	CP SP UP	16	3	10	3	3	19	1.46867e+07	1.95235e+07	1.85758e+07	1.92297e+07	1.87911e+07	1.521e+07	1.46522e+07	1.91039e+07	1.73461e+07	0.928	1.206	0.947	0.965	1.196	0.664	0.984	1.437	1.204	0.917	0.602501	1.177	0.316225	1.283	0.261713
pc101730.graph_c0	ATP synthase subunit alpha, mitochondrial OS=Marchantia polymorpha OX=3197 GN=ATPA PE=3 SV=2	ATPA	ATP synthase alpha/beta family, beta-barrel domain; ATP synthase alpha/beta family, nucleotide-binding domain; ATP synthase alpha/beta chain, C terminal domain	CP SP UP	6	3	218	1	1	61	3467265	2370718	4.03938e+06	1.5704e+06	977808	2.52877e+06	909702	1.03639e+06	1.81106e+06
pc101801.graph_c0	2-Cys peroxiredoxin BAS1, chloroplastic OS=Spinacia oleracea OX=3562 GN=BAS1 PE=2 SV=1	BAS1	AhpC/TSA family; C-terminal domain of 1-Cys peroxiredoxin	CP SP UP	6	1	9	1	1	22.2	53445488	78376648	78712152	5.18326e+07	4.93159e+07	5.7504e+07	4.02981e+07	3.76086e+07	7.15983e+07
pc101814.graph_c0	transaldolase [Schizopora paradoxa]	--	Transaldolase	CP SP	4	1	5	1	1	29.5						4.52186e+06			1.90851e+06
pc101933.graph_c0	Alcohol dehydrogenase class-3 OS=Pisum sativum OX=3888 PE=1 SV=1	--	Alcohol dehydrogenase GroES-like domain	CP SP UP	2	1	11	1	1	40.6	1729365	1.44136e+06	2.90651e+06	3.7374e+06	2.30595e+06	4.99268e+06	2791787	2.04127e+06	1.63488e+06
pc10246.graph_c0	Mitochondrial outer membrane protein porin 2 OS=Oryza sativa subsp. japonica OX=39947 GN=VDAC2 PE=2 SV=1	VDAC2		CP SP UP	9	1	4	1	1	14.8	4.34498e+06	5848853	6236625	9888853	5159313	5019274	8468783	5463092	7066801
pc102518.graph_c0	Guanosine nucleotide diphosphate dissociation inhibitor 2 OS=Arabidopsis thaliana OX=3702 GN=GDI2 PE=2 SV=1	GDI2		CP SP UP	23	2	26	1	1	9.3		1.42855e+06	3.53448e+06	4.33739e+06	2.46645e+06	5.24276e+06	2.65004e+06
pc102589.graph_c0	Ubiquitin-conjugating enzyme E2 11 OS=Arabidopsis thaliana OX=3702 GN=UBC11 PE=1 SV=2	UBC11	Ubiquitin-conjugating enzyme	CP SP UP	7	1	2	1	1	18.5	722371	667641	1.29476e+06			800858		497432
pc102610.graph_c0	60S ribosomal protein L19-2 OS=Arabidopsis thaliana OX=3702 GN=RPL19B PE=2 SV=1	RPL19B		CP SP UP	6	1	4	1	1	20.6		127821		609813	517341	1.01626e+06			715537
pc102722.graph_c0	Aconitate hydratase 3, mitochondrial OS=Arabidopsis thaliana OX=3702 GN=ACO3 PE=1 SV=2	ACO3		CP SP UP	21	2	11	1	1	9.5	3.71837e+06	2.10618e+06	1.93115e+06	2.43056e+06	1.23453e+06	2.79615e+06		2881508	2.38734e+06
pc102726.graph_c0	Receptor for activated C kinase 1A OS=Arabidopsis thaliana OX=3702 GN=RACK1A PE=1 SV=2	RACK1A		CP SP UP	5	1	3	1	1	29	639407	715738	1.40652e+06	2.70043e+06	1.80895e+06	4.44389e+06	808891	1.73882e+06	413229
pc102798.graph_c0	60S ribosomal protein L5 OS=Helianthus annuus OX=4232 GN=RPL5A PE=2 SV=1	RPL5A	Ribosomal L18 C-terminal region	CP SP	5	1	1	1	1	30.2				141687		391662			72913.8
pc103059.graph_c0	40S ribosomal protein S11 OS=Glycine max OX=3847 GN=RPS11 PE=2 SV=2	RPS11	Ribosomal protein S17	CP SP	6	1	2	1	1	17.9				383962	253118	662717		247058	761849
pc103083.graph_c0	60S ribosomal protein L14 OS=Griffithsia japonica OX=83288 GN=RPL14 PE=2 SV=1	RPL14		CP SP	10	1	7	1	1	14.2				861850	677215	1.16384e+06		647111	2.27311e+06
pc103332.graph_c0	40S ribosomal protein S3-1 OS=Arabidopsis thaliana OX=3702 GN=RPS3A PE=1 SV=1	RPS3A	KH domain; Ribosomal protein S3, C-terminal domain	CP SP UP	9	2	17	1	1	26.4	4.45251e+06	5613897	7.74922e+06	6.87097e+06	5.85242e+06	8.02626e+06	3.23826e+06	5.16464e+06	6322015
pc103492.graph_c0	ATP synthase subunit beta, mitochondrial OS=Zea mays OX=4577 GN=ATPB PE=2 SV=1	ATPB		CP SP UP	23	2	25	1	1	9.7	5840301	4170690	4969460	5.29747e+06	4593731	5.46498e+06	4.39108e+06	3683825	3261274
pc103770.graph_c0	PREDICTED: zinc finger protein 827-like [Nicotiana attenuata]	--		CP SP UP	16	2	17	2	2	15.9	5.95919e+06	4.0122e+06	8.03032e+06	8.5721e+06	4.64184e+06	9.64167e+06	1.13033e+07	4.21269e+06	8.42179e+06	0.913	0.601	0.993	1.043	0.716	1.021	1.841	0.769	1.417	1.109	0.600904	1.606	0.223251	1.449	0.322554
pc103934.graph_c0	60S ribosomal protein L6 OS=Mesembryanthemum crystallinum OX=3544 GN=RPL6 PE=2 SV=1	RPL6		CP UP	8	1	1	1	1	17		1.47978e+06		3.41904e+06	3.18705e+06	2.6475e+06
pc104153.graph_c0	60S ribosomal protein L13 OS=Chlamydomonas sp. (strain W80) OX=103365 GN=RPL13 PE=2 SV=1	RPL13		CP SP UP	11	2	8	2	2	21.4	226820		2.93218e+06	1.32822e+06	1.28847e+06	3.15078e+06	218039	371593	2.50192e+06	0.167		1.737	0.775	0.953	1.599	0.17	0.325	2.018	1.165	0.515018	0.88	0.936253	0.755	0.365454
pc104359.graph_c0	Glyceraldehyde-3-phosphate dehydrogenase, cytosolic OS=Gracilaria gracilis OX=2777 GN=GAPC PE=3 SV=1	GAPC	Glyceraldehyde 3-phosphate dehydrogenase, NAD binding domain	CP SP UP	9	1	5	1	1	10.3	1.09232e+06	826725	709146	3.79056e+06	1.65822e+06	5.84436e+06	1.87238e+06	2.42227e+06	5150050
pc105096.graph_c0	60S ribosomal protein L12 OS=Prunus armeniaca OX=36596 GN=RPL12 PE=2 SV=1	RPL12	Ribosomal protein L11, N-terminal domain; Ribosomal protein L11, RNA binding domain	CP SP	13	2	20	1	1	17.2						1.56539e+06			2.55651e+06
pc105129.graph_c0	Oxygen-evolving enhancer protein 2-2, chloroplastic OS=Nicotiana tabacum OX=4097 GN=PSBP2 PE=1 SV=2	PSBP2	PsbP	CP SP UP	7	1	6	1	1	16	3.11858e+06	2.06805e+06	3.4286e+06	1.52377e+06	1.19864e+06	2.28227e+06	1.23604e+06	1.26424e+06	1.67274e+06
pc105309.graph_c0	Uncharacterized protein	--		CP SP UP	24	2	9	2	2	8.9	4.13233e+06	88096.6	3.39969e+06	5270695	711210	6.44567e+06	3.69135e+06	4.27998e+06	6.21735e+06	1.199	0.025	0.795	1.214	0.208	1.292	1.138	1.478	1.98	1.344	0.55775	2.276	0.254191	1.693	0.279562
pc105348.graph_c0	Glyceraldehyde-3-phosphate dehydrogenase, cytosolic OS=Dianthus caryophyllus OX=3570 GN=GAPC PE=3 SV=1	GAPC	Glyceraldehyde 3-phosphate dehydrogenase, C-terminal domain	CP SP UP	40	5	54	4	4	18.5		521236		11065742	5.94884e+06	1.92496e+07	1.96647e+06	6.62753e+06	1.78981e+07		0.062		1.072	0.731	1.624	0.255	0.963	2.399	18.425		19.446		1.055	0.728849
pc105539.graph_c0	Translationally-controlled tumor protein homolog OS=Oryza sativa subsp. japonica OX=39947 GN=TCTP PE=1 SV=1	TCTP	Translationally controlled tumour protein	CP SP UP	10	3	36	2	3	20.4	1.86625e+07	28536554	2.657e+07	3.08605e+07	2.93275e+07	37542055	3.30098e+07	2.17842e+07	1.97947e+07	0.753	1.125	0.865	0.989	1.192	1.047	1.416	1.047	0.877	1.177	0.252324	1.218	0.354755	1.035	0.913757
pc105589.graph_c0	60S ribosomal protein L27 OS=Pyrobotrys stellata OX=3064 GN=RPL27 PE=2 SV=1	RPL27		CP SP	7	1	3	1	1	15.3				1.34513e+06	852500	2.14277e+06	326768	876292	1.62475e+06
pc105769.graph_c0	40S ribosomal protein S15-3 OS=Arabidopsis thaliana OX=3702 GN=RPS15C PE=2 SV=1	RPS15C	Ribosomal protein S19	CP SP	10	1	4	1	1	14.8				967318	596061	1.58362e+06		141368	1.36089e+06
pc105946.graph_c0	Heat shock 70 kDa protein OS=Achlya klebsiana OX=4767 GN=HSP70 PE=2 SV=1	HSP70		CP SP	10	1	4	1	1	22				993652	517156	1.21377e+06	298302	530228	1.5134e+06
pc106441.graph_c0	Elongation factor Tu, chloroplastic OS=Porphyra purpurea OX=2787 GN=tufA PE=3 SV=1	tufA	Elongation factor Tu GTP binding domain	CP SP UP	39	2	6	2	2	9.6	596415		588951	4.0785e+06	1.14757e+06	1.54557e+06	444983	749794	1.06759e+06	0.515		0.41	2.797	0.998	0.923	0.409	0.771	1.013	3.4	0.102075	1.581	0.347094	0.465	0.194505
pc107734.graph_c0	Malate dehydrogenase, glyoxysomal OS=Glycine max OX=3847 PE=2 SV=2	--	lactate/malate dehydrogenase, alpha/beta C-terminal domain	UP	6	1	1	1	1	17.8	1.3232e+06	2359985	2.89323e+06
pc107972.graph_c0	40S ribosomal protein S18 OS=Arabidopsis thaliana OX=3702 GN=RPS18A PE=1 SV=1	RPS18A		CP SP	31	3	12	3	3	13.2				1.21698e+06	1.84253e+06	4.5418e+06	222410	1.10215e+06	4.91821e+06				0.462	0.887	1.501	0.113	0.627	2.582					1.166	0.697312
pc108125.graph_c0	ATPase 10, plasma membrane-type OS=Arabidopsis thaliana OX=3702 GN=AHA10 PE=2 SV=2	AHA10	haloacid dehalogenase-like hydrolase	CP SP	18	3	11	3	3	26.9				7327863	3.38363e+06	11482838	1.08e+06	960476	7.61535e+06				1.209	0.708	1.65	0.239	0.238	1.738					0.621	0.277989
pc108921.graph_c0	Late embryogenesis abundant protein 6 OS=Arabidopsis thaliana OX=3702 GN=LEA6 PE=2 SV=1	LEA6		CP SP UP	7	1	5	1	1	12.7	550589	1.02987e+06	2.06001e+06	2.93201e+06	1.13858e+06	5545771	1.08082e+06	1.01898e+06	736554
pc109048.graph_c0	Heat shock 70 kDa protein 5 OS=Arabidopsis thaliana OX=3702 GN=HSP70-5 PE=2 SV=1	HSP70-5		SP	17	2	13	1	1	17.9								1.61086e+06	3.74701e+06
pc109427.graph_c0	Artemisinic aldehyde Delta(11(13)) reductase OS=Artemisia annua OX=35608 GN=DBR2 PE=1 SV=1	DBR2	NADH:flavin oxidoreductase / NADH oxidase family	CP SP UP	8	1	9	1	1	15.4	3562075	4475937	7.68277e+06	4594236	3.70246e+06	4.3971e+06	2.54114e+06	5625104	3.53416e+06
pc110146.graph_c0	60S ribosomal protein L18a-2 OS=Arabidopsis thaliana OX=3702 GN=RPL18AB PE=1 SV=2	RPL18AB	Ribosomal L18ae/LX protein domain	CP SP	8	1	1	1	1	20						3.15361e+06			2.58786e+06
pc110328.graph_c0	Uncharacterized protein	--		CP SP UP	16	1	6	1	1	10	3.61118e+06	5.37295e+06	8852002	4.79496e+06	4486144	4.62439e+06	1.41548e+06	1642237	2562477
pc110411.graph_c0	60S ribosomal protein L23A OS=Fritillaria agrestis OX=64177 GN=RPL23A PE=2 SV=1	RPL23A		CP SP UP	33	4	11	4	4	15.5	1.35182e+07	1.04156e+07	10894671	1.22078e+07	1.08991e+07	9.37057e+06	4.6471e+06	7.41638e+06	1.04541e+07	1.495	1.125	0.971	1.072	1.213	0.716	0.546	0.976	1.269	0.836	0.409259	0.777	0.352382	0.93	0.736724
pc110721.graph_c0	40S ribosomal protein S24-2 OS=Arabidopsis thaliana OX=3702 GN=RPS24B PE=2 SV=2	RPS24B		CP SP UP	8	1	3	1	1	15.7	71525.1	66308.1		415131	309684	751362		274965	547896
pc110741.graph_c0	Flagellin [Beauveria bassiana D1-5]	--		CP SP UP	10	1	15	1	1	11.6	828311	2755576	3.56964e+06	5654891	1.13832e+06	8890352	10898887	2.53716e+06
pc110883.graph_c0	40S ribosomal protein S17-1 OS=Arabidopsis thaliana OX=3702 GN=RPS17A PE=2 SV=3	RPS17A		CP SP	9	1	8	1	1	14.8				1.3673e+06	1.1102e+06	2.20698e+06		1318244	2.66894e+06
pc112079.graph_c0	Actin OS=Cyanidioschyzon merolae (strain 10D) OX=280699 GN=CYME_CMM237C PE=3 SV=1	CYME_CMM237C		CP SP UP	26	2	26	1	1	8.2	428376	377000	1.16062e+06	5002400	6.03757e+06	3837600	988258	585346	379621
pc112635.graph_c0	UDP-arabinopyranose mutase 1 OS=Oryza sativa subsp. japonica OX=39947 GN=UAM1 PE=1 SV=1	UAM1		CP SP UP	19	2	28	1	2	13.5	19578228	1.8975e+07	2.54859e+07	1.70506e+07	1.38911e+07	1.6589e+07	1.48763e+07	1.2481e+07	1.42863e+07
pc113628.graph_c0	30S ribosomal protein S7, cyanelle OS=Cyanophora paradoxa OX=2762 GN=rps7 PE=3 SV=1	rps7	Ribosomal protein S7p/S5e	CP SP UP	17	1	54	1	1	6.6	1.35987e+07	1.45441e+07	1.13621e+07	2.12094e+07	1.98275e+07	2.28962e+07	1.79731e+07	2.40678e+07	2.13102e+07
pc114193.graph_c0	GDSL esterase/lipase At2g23540 OS=Arabidopsis thaliana OX=3702 GN=At2g23540 PE=2 SV=1	At2g23540		CP SP UP	23	1	10	1	1	9.5	5.23457e+06	4269037	2.78837e+06	759391	770327	434969	1.78067e+06	1329648	3.33231e+06
pc114553.graph_c0	14-3-3-like protein GF14 iota OS=Arabidopsis thaliana OX=3702 GN=GRF12 PE=2 SV=1	GRF12	14-3-3 protein	SP UP	7	2	15	1	1	18.2	1.06557e+06	850297	1093164					1066641	1.32854e+06
pc115541.graph_c0	glutelin type-B 5-like [Spinacia oleracea]	--	Cupin	CP SP UP	21	1	1	1	1	8.1	476754		246406	311700	207301	375094	213789	314297	702711
pc116138.graph_c0	Probable methyltransferase PMT27 OS=Arabidopsis thaliana OX=3702 GN=At3g51070 PE=3 SV=1	At3g51070		CP SP UP	11	1	4	1	1	13.3	198866	103224	347965	1.54835e+06	524580	1.82929e+06	442052	477792	396260
pc117420.graph_c0	40S ribosomal protein S28 OS=Zea mays OX=4577 GN=RPS28 PE=3 SV=1	RPS28		CP SP UP	30	2	15	2	2	7.7	2.77794e+07	1.67902e+07	28303502	1.74931e+07	12036816	2.11665e+07	1.14559e+07	1.66163e+07	1.76005e+07	1.63	0.963	1.339	0.815	0.711	0.858	0.715	1.161	1.134	0.606	0.0423929	0.766	0.29081	1.263	0.272757
pc118372.graph_c0	Elongation factor Tu, cyanelle OS=Cyanophora paradoxa OX=2762 GN=tufA PE=3 SV=2	tufA	Elongation factor Tu domain 2; Elongation factor Tu C-terminal domain	CP SP UP	18	2	25	2	2	11.9	3.41403e+06	4.98362e+06	2.50108e+06	7.88423e+06	6.66458e+06	1.16676e+07	9.06343e+06	1.47384e+07	1.61334e+07	0.44	0.628	0.26	0.807	0.865	1.039	1.242	2.261	2.283	2.041	0.0447247	4.357	0.0100676	2.134	0.0278104
pc118789.graph_c0	DEAD-box ATP-dependent RNA helicase 20 OS=Oryza sativa subsp. japonica OX=39947 GN=Os01g0197200 PE=3 SV=2	Os01g0197200		CP SP UP	11	1	6	1	1	12.1	5.04414e+06	2.8892e+06	2.69973e+06	1.52749e+06		1.21907e+06		1.91525e+06	4.17655e+06
pc119713.graph_c0	40S ribosomal protein S28 OS=Zea mays OX=4577 GN=RPS28 PE=3 SV=1	RPS28		CP SP UP	22	1	6	1	1	6.2	3942772		4.1773e+06	4424262	3.95084e+06	5100345	2676023	4146919	5.5444e+06
pc121045.graph_c0	glycoside hydrolase [Hyphopichia burtonii NRRL Y-1933]	--	Glycosyl hydrolases family 17	CP SP	17	1	3	1	1	10.7						471249	101064	205354	965817
pc122228.graph_c0	Glycerol-3-phosphate dehydrogenase [NAD(+)] OS=Cuphea lanceolata OX=3930 GN=GPDH PE=2 SV=1	GPDH		CP SP UP	14	1	2	1	1	10.3	537893	658941		1.01532e+06	711446	1.41488e+06	657123	643071	939159
pc122379.graph_c0	Heat shock 70 kDa protein BIP1 OS=Oryza sativa subsp. japonica OX=39947 GN=BIP1 PE=1 SV=1	BIP1		CP SP UP	48	3	28	1	1	9.9	934564	970175	1.38697e+06	633714	650744	949848	354247	730550	620832
pc123176.graph_c0	Eukaryotic translation initiation factor 5A OS=Zea mays OX=4577 GN=TIF5A PE=1 SV=2	TIF5A	Eukaryotic elongation factor 5A hypusine, DNA-binding OB fold	CP SP UP	28	2	18	2	2	6	2.17324e+07	20426688	3.14072e+07	2.09048e+07	1.6937e+07	2.70291e+07	2.2867e+07	1.9779e+07	21342009	1.066	0.979	1.243	0.814	0.837	0.916	1.192	1.155	1.15	0.781	0.0358692	1.064	0.401062	1.362	0.00114947
pc124202.graph_c0	Probable 3-hydroxyisobutyryl-CoA hydrolase 3 OS=Arabidopsis thaliana OX=3702 GN=At2g30660 PE=2 SV=1	At2g30660	Enoyl-CoA hydratase/isomerase family	CP SP UP	11	1	2	1	1	8.6	108232672	95946647	92097631	48881660	40085652	53206206	50571409	93941256	170111360
pc124802.graph_c0	30S ribosomal protein S1, chloroplastic OS=Spinacia oleracea OX=3562 GN=RPS1 PE=1 SV=1	RPS1	S1 RNA binding domain	CP SP UP	36	2	18	2	2	8.4	6897697	7.59515e+06	6.43958e+06	1.09911e+07	6770767	1.39583e+07	12264179	1.51531e+07	10485730	0.756	0.814	0.57	0.957	0.748	1.058	1.43	1.978	1.263	1.291	0.161626	2.183	0.0108959	1.691	0.037546
pc124879.graph_c0	Dihydrolipoyl dehydrogenase 1, mitochondrial OS=Arabidopsis thaliana OX=3702 GN=LPD1 PE=1 SV=2	LPD1	Pyridine nucleotide-disulphide oxidoreductase	CP SP	19	1	2	1	1	9						1.24695e+06		645599	687002
pc125901.graph_c0	Uncharacterized protein	--		CP SP UP	30	2	17	2	2	10.1	8595161	2.23768e+07	15843556	5018011	6.27105e+06		9965952	12644944	6370324	0.871	2.217	1.295	0.404	0.64		1.074	1.526	0.709	0.357	0.0860174	0.755	0.505678	2.113	0.117542
pc126466.graph_c0	Adenosylhomocysteinase OS=Triticum aestivum OX=4565 GN=SAHH PE=2 SV=1	SAHH	S-adenosyl-L-homocysteine hydrolase	UP	13	1	1	1	1	11
pc126922.graph_c0	Eukaryotic translation initiation factor 5A-2 OS=Nicotiana plumbaginifolia OX=4092 GN=EIF-5A2 PE=2 SV=1	EIF-5A2		CP SP	20	1	1	1	1	9.9						456299	210810		461057
pc14895.graph_c0	Vinorine synthase OS=Rauvolfia serpentina OX=4060 GN=ACT PE=1 SV=2	ACT		CP	2	1	1	1	1	51.3				781843		969000
pc15508.graph_c0	60S ribosomal protein L26-1 OS=Arabidopsis thaliana OX=3702 GN=RPL26A PE=2 SV=2	RPL26A		CP SP UP	22	4	45	4	4	18.1	1.89256e+07	2.05096e+07	2.72016e+07	30060382	2.46885e+07	3.83014e+07	20218125	1.1784e+07	1.65987e+07	0.902	0.956	1.046	1.138	1.185	1.262	1.025	0.669	0.869	1.235	0.0157731	0.883	0.352565	0.715	0.0520662
pc16141.graph_c0	Glycine-rich RNA-binding protein OS=Daucus carota OX=4039 PE=2 SV=1	--	RNA recognition motif. (a.k.a. RRM, RBD, or RNP domain)	CP SP UP	26	2	53	1	1	9.6	1.04041e+07	8.60136e+06	7.84635e+06	1.53194e+07	1.68319e+07	9.51247e+06	1.71484e+07	7.42969e+06	1.06792e+07
pc16257.graph_c0	40S ribosomal protein S8 OS=Zea mays OX=4577 GN=RPS8 PE=2 SV=2	RPS8		CP SP UP	16	2	5	2	2	22.6	1316360	1.65647e+06	1.09451e+06	3.6533e+06	4.12957e+06	3651289	2.51656e+06	3.07171e+06	4.47673e+06	0.511	0.629	0.343	1.127	1.615	0.98	1.039	1.42	1.909	2.51	0.0161209	2.945	0.0124408	1.174	0.544451
pc16451.graph_c0	Peptidyl-prolyl cis-trans isomerase OS=Solanum lycopersicum OX=4081 GN=CYP PE=2 SV=1	CYP	Cyclophilin type peptidyl-prolyl cis-trans isomerase/CLD	CP SP	8	1	4	1	1	19.4				2.56107e+06		3.1533e+06			9031911
pc16586.graph_c0	UDP-arabinopyranose mutase 2 OS=Arabidopsis thaliana OX=3702 GN=RGP2 PE=1 SV=1	RGP2		CP SP UP	20	1	16	1	1	5.3	10327546	6298482	10398775	18303350	14400342	23283948	16183488	16128849	12965679
pc18006.graph_c0	Jasmonate-inducible protein 1 OS=Camellia sinensis var. sinensis OX=542762 GN=JAS1 PE=2 SV=1	JAS1		CP SP	9	1	1	1	1	14.2				7.53249e+06	7787728	6462811	6405737	5555683	9036284
pc19565.graph_c0	Probable metal-nicotianamine transporter YSL8 OS=Arabidopsis thaliana OX=3702 GN=YSL8 PE=1 SV=2	YSL8		CP SP	11	1	1	1	1	15.7				1.92185e+06		1.21953e+06	581078	860876	1.9342e+06
pc22083.graph_c0	Spermidine synthase 2 OS=Datura stramonium OX=4076 PE=2 SV=1	--	Spermine/spermidine synthase	CP SP UP	5	1	6	1	1	27.7	1.00331e+06	2.10844e+06		2.68715e+06	2.5848e+06	4356051	2.06227e+06
pc22475.graph_c1	Bifunctional enolase 2/transcriptional activator OS=Arabidopsis thaliana OX=3702 GN=ENO2 PE=1 SV=1	ENO2	Enolase, N-terminal domain; Enolase, C-terminal TIM barrel domain	CP	5	1	2	1	1	33.1				899004	1.72844e+06
pc22822.graph_c0	Histone H2B OS=Olisthodiscus luteus OX=83000 PE=1 SV=2	--	Core histone H2A/H2B/H3/H4	CP SP UP	24	3	41	2	3	13.3	8.32652e+06	1.12358e+07	1.37023e+07	2.41491e+07	1.81725e+07	3.44318e+07	10499993	1.11081e+07	1.69011e+07	0.557	0.734	0.739	1.282	1.223	1.591	0.746	0.884	1.241	2.018	0.00467747	1.414	0.132543	0.701	0.0943516
pc24082.graph_c0	L-lactate dehydrogenase B (Fragment) OS=Hordeum vulgare OX=4513 PE=1 SV=1	--	lactate/malate dehydrogenase, alpha/beta C-terminal domain	CP	4	1	2	1	1	36.5				4192833	4038322
pc24814.graph_c0	Leucine-rich repeat extensin-like protein 3 OS=Arabidopsis thaliana OX=3702 GN=LRX3 PE=1 SV=1	LRX3		CP SP UP	8	2	21	2	2	30	1.13958e+06	1.56622e+06	1.59469e+06	5.68159e+06	4.18946e+06	9980085	4.63035e+06	4.44582e+06	1.97041e+06	0.322	0.432	0.363	1.273	1.19	1.946	1.389	1.493	0.61	3.947	0.0015286	3.126	0.0230665	0.792	0.435481
pc24990.graph_c0	hypothetical protein COCVIDRAFT_92472 [Bipolaris victoriae FI3]	--		CP SP UP	10	3	17	3	3	41.2	177648	1.46251e+06		4.40011e+07	3.07317e+06	46391453	1.21363e+06	2.79732e+06	8.27001e+06	0.015	0.117		2.872	0.254	2.636	0.106	0.274	0.746	29.101	0.0770593	5.687	0.170543	0.195	0.199539
pc25191.graph_c0	40S ribosomal protein S7-3 OS=Arabidopsis thaliana OX=3702 GN=RPS7C PE=1 SV=2	RPS7C		CP SP	8	1	3	1	1	18.9									1.07424e+06
pc2562.graph_c1	40S ribosomal protein S2-3 OS=Arabidopsis thaliana OX=3702 GN=RPS2C PE=1 SV=2	RPS2C		SP	16	1	2	1	1	10.5
pc26091.graph_c0	60S ribosomal protein L11 OS=Oryza sativa subsp. japonica OX=39947 GN=RPL11 PE=2 SV=1	RPL11	Ribosomal protein L5; ribosomal L5P family C-terminus	CP SP	10	1	3	1	1	15.9				1.33993e+06	682245	1.08073e+06			1.21607e+06
pc26678.graph_c0	Calmodulin-related protein OS=Petunia hybrida OX=4102 GN=CAM53 PE=2 SV=2	CAM53	EF-hand domain pair	CP SP UP	35	7	121	5	8	16.5	6.65902e+07	6.13379e+07	9.58135e+07	9.12581e+07	6.95133e+07	1.15761e+08	9.54127e+07	7.95077e+07	6.78375e+07	0.89	0.801	1.033	0.968	0.935	1.069	1.355	1.265	0.995	1.091	0.339645	1.327	0.0786354	1.216	0.137154
pc27286.graph_c0	40S ribosomal protein S5-1 OS=Arabidopsis thaliana OX=3702 GN=RPS5A PE=1 SV=1	RPS5A	Ribosomal protein S7p/S5e	SP	16	1	1	1	1	8.7									636233
pc27286.graph_c1	40S ribosomal protein S5 (Fragment) OS=Cicer arietinum OX=3827 GN=RPS5 PE=2 SV=1	RPS5	Ribosomal protein S7p/S5e	CP SP UP	7	1	1	1	1	15.5	3.89014e+06	3282455	4328997	2.47422e+06	2500133	3771325	1905208	3121608	2.38342e+06
pc27595.graph_c0	ADP,ATP carrier protein OS=Chlamydomonas reinhardtii OX=3055 GN=ABT PE=2 SV=1	ABT		CP SP UP	24	6	37	4	4	29.8	7.11648e+06	8.51056e+06	1.56486e+07	1.35313e+07	9.0377e+06	1.70957e+07	1.84006e+07	7.99334e+06	9.82298e+06	0.66	0.771	1.17	0.996	0.843	1.095	1.813	0.882	1	1.128	0.482364	1.421	0.305282	1.259	0.476335
pc28416.graph_c0	60S acidic ribosomal protein P0-3 OS=Arabidopsis thaliana OX=3702 GN=RPP0C PE=1 SV=1	RPP0C		CP SP	16	3	8	3	3	24.3				2.37674e+06	780164	3.18138e+06		1.1756e+06	4.4387e+06				0.871	0.363	1.015		0.646	2.25					1.932	0.430248
pc28582.graph_c0	Heat shock cognate 70 kDa protein OS=Petunia hybrida OX=4102 GN=HSP70 PE=2 SV=1	HSP70		CP SP UP	41	4	44	2	2	11.8			269355	1.52267e+06	662785	2.59331e+06	421438	973635	3.47335e+06			0.169	0.942	0.52	1.396	0.349	0.903	2.97	5.637		8.327		1.477	0.885605
pc29361.graph_c1	Pectinesterase OS=Actinidia deliciosa OX=3627 PE=1 SV=1	--		CP SP UP	5	1	4	1	1	25.7	1.22836e+06			2.01187e+06	1.57506e+06	1.98272e+06	1.18766e+06		1.37856e+06
pc29480.graph_c0	40S ribosomal protein S3a OS=Daucus carota OX=4039 GN=cyc07 PE=2 SV=1	cyc07		SP	6	1	1	1	1	26
pc30117.graph_c0	Serine/arginine-rich-splicing factor SR34 OS=Arabidopsis thaliana OX=3702 GN=SR34 PE=1 SV=1	SR34		CP SP UP	10	1	4	1	1	10	596970	403989	1501249	1.79346e+06	953376	2.49482e+06	624229	521936	351403
pc30293.graph_c1	Serine hydroxymethyltransferase, mitochondrial OS=Solanum tuberosum OX=4113 PE=2 SV=1	--	Serine hydroxymethyltransferase	CP SP UP	5	1	13	1	1	20	1.47369e+06	2.23901e+06	2.25587e+06	4.74259e+06	3.34249e+06	6072506	1.68486e+06	2.09136e+06	1.53018e+06
pc30683.graph_c0	N-terminal acetyltransferase A complex catalytic subunit NAA10 OS=Arabidopsis thaliana OX=3702 GN=NAA10 PE=1 SV=1	NAA10		CP SP UP	6	1	1	1	1	25	1.25697e+06	1.4893e+06	1.00318e+06	629993	694416	1.08437e+06	609133	1.45479e+06	1.40328e+06
pc30781.graph_c0	Serine/arginine-rich splicing factor SR34B OS=Arabidopsis thaliana OX=3702 GN=SR34B PE=2 SV=1	SR34B	RNA recognition motif. (a.k.a. RRM, RBD, or RNP domain)	CP SP UP	67	3	42	3	3	6.4	1.3014e+07	7534137	8541804	2.49064e+06	1.75542e+06	2.36365e+06	10751958	5.63088e+06	3.31269e+06	2.333	1.32	1.235	0.355	0.317	0.293	2.049	1.202	0.652	0.197	0.00164227	0.798	0.499483	4.045	0.0181319
pc30929.graph_c0	Probable UDP-arabinopyranose mutase 1 OS=Solanum tuberosum OX=4113 GN=UPTG1 PE=1 SV=2	UPTG1		CP SP UP	27	2	45	1	1	9.9	2.50254e+07	20871374	3.59524e+07	4.65063e+07	3.55777e+07	5.08104e+07	3.84025e+07	3.67306e+07	3.89403e+07
pc31185.graph_c0	Early nodulin-like protein 1 OS=Arabidopsis thaliana OX=3702 GN=At2g25060 PE=1 SV=2	At2g25060	Plastocyanin-like domain	CP SP UP	13	2	3	2	2	18.8		154357	191316	1.20914e+06	527559	4.01878e+06	705899		535827		0.159	0.162	1.01	0.559	2.922	0.789		0.619	9.327	0.0494871	4.386	0.00677244	0.47	0.466384
pc31626.graph_c0	Cyclic nucleotide-binding domain-containing protein (Fragment) OS=Rhododendron williamsianum OX=262921 GN=C3L33_03781 PE=4 SV=1	C3L33_03781		CP SP UP	30	2	31	2	2	9.5	5.4263e+06	1.59018e+06	4395349	8.51694e+06	5.19008e+06	1.6101e+07	4.08546e+06	6.8011e+06	1.07115e+07	0.858	0.246	0.56	1.069	0.826	1.759	0.687	1.28	1.859	2.196	0.115645	2.299	0.13447	1.047	0.965007
pc31663.graph_c0	Mitochondrial phosphate carrier protein 3, mitochondrial OS=Arabidopsis thaliana OX=3702 GN=MPT3 PE=1 SV=1	MPT3		CP SP UP	14	2	9	2	2	15.5	1.48965e+06	542393	888446	3.60844e+06	1.98495e+06	2.82908e+06	1.81145e+06	1.34411e+06	2.04464e+06	0.894	0.318	0.43	1.72	1.2	1.174	1.156	0.961	1.348	2.493	0.0396056	2.11	0.0604971	0.846	0.366825
pc32284.graph_c0	ATP synthase subunit beta, mitochondrial OS=Chlamydomonas reinhardtii OX=3055 GN=ATP2 PE=1 SV=1	ATP2	ATP synthase alpha/beta family, nucleotide-binding domain	CP SP UP	31	2	60	1	1	10.2		1.26226e+06	885045	2.84e+06	1.9306e+06	4.09348e+06	1.24922e+06	1.66446e+06	1.2975e+06
pc32284.graph_c1	ATP synthase subunit beta, mitochondrial OS=Hevea brasiliensis OX=3981 GN=ATPB PE=2 SV=1	ATPB	ATP synthase alpha/beta family, nucleotide-binding domain	CP SP UP	34	2	16	1	1	12.2	1.2238e+06		231405	766106	616464	1.10411e+06	370355	726444	852814
pc32343.graph_c0	Eukaryotic initiation factor 4A-11 OS=Nicotiana tabacum OX=4097 PE=2 SV=1	--		CP SP UP	25	1	6	1	1	5.9	2.93587e+06	3.05915e+06	4.23731e+06	6.62728e+06	3.72579e+06	4665712	4.82328e+06	5.24586e+06	4415046
pc32860.graph_c0	Elongation factor 2 OS=Parachlorella kessleri OX=3074 PE=2 SV=1	--		CP SP UP	18	2	6	2	2	16.4	183198		288657	7.42305e+06	3.99712e+06	7.67924e+06	2.04784e+06	4.19053e+06	4.68629e+06	0.053		0.067	1.706	1.165	1.536	0.63	1.444	1.489	24.483	0.000334786	19.794	0.00436991	0.808	0.423066
pc33417.graph_c0	Peptidyl-prolyl cis-trans isomerase CYP21-2 OS=Arabidopsis thaliana OX=3702 GN=CYP21-2 PE=2 SV=1	CYP21-2	Cyclophilin type peptidyl-prolyl cis-trans isomerase/CLD	CP SP UP	13	1	4	1	1	12.3	6450103	8482529	1.18507e+07	5615438	4.05882e+06	6277612	4.08096e+06	2.31987e+06	2.66792e+06
pc34811.graph_c1	40S ribosomal protein S3-3 OS=Arabidopsis thaliana OX=3702 GN=RPS3C PE=1 SV=1	RPS3C	KH domain	CP SP UP	14	1	2	1	1	9.9	116094840	138877264	101086728	53881860	67235224	67526352	40253408	72761904	67544728
pc37889.graph_c0	GTP-binding protein SAR1A OS=Brassica campestris OX=3711 GN=SAR1A PE=2 SV=1	SAR1A	ADP-ribosylation factor family	CP SP UP	12	1	1	1	1	10.7	4.33224e+06	3.95403e+06	4.11814e+06	3.78559e+06	4.58592e+06		6.52457e+06	3.75403e+06	4689155
pc41496.graph_c0	Glutamine synthetase cytosolic isozyme 1-1 OS=Oryza sativa subsp. japonica OX=39947 GN=GLN1-1 PE=1 SV=1	GLN1-1		CP SP UP	11	1	15	1	1	10	662492	2.04337e+06	3.95625e+06	12082104	6591850	18448330	7.17105e+06	2572573	1.86112e+06
pc41591.graph_c0	Chaperonin CPN60-2, mitochondrial OS=Cucurbita maxima OX=3661 GN=CPN60-2 PE=1 SV=1	CPN60-2		CP SP UP	37	3	37	2	2	9.9	2.39484e+07	2.1086e+07	2.93622e+07	2.93588e+07	1.9362e+07	4.04163e+07	2.6084e+07	2.78847e+07	2.27301e+07	0.99	0.852	0.979	0.964	0.806	1.155	1.146	1.372	1.032	1.037	0.820562	1.258	0.0792413	1.214	0.211997
pc41599.graph_c0	Tropinone reductase homolog OS=Datura stramonium OX=4076 PE=2 SV=1	--	short chain dehydrogenase	CP SP UP	11	1	8	1	1	11.3	1669133	2786267	2.73307e+06	2611890	2558579	3.22732e+06	3.37579e+06	1.8805e+06	1.69464e+06
pc41818.graph_c0	ATP synthase subunit beta, mitochondrial OS=Chlamydomonas reinhardtii OX=3055 GN=ATP2 PE=1 SV=1	ATP2	ATP synthase alpha/beta family, nucleotide-binding domain	CP SP UP	10	2	38	1	1	35	737560	493489	445928	497804	715140	335161	464319	892273	1685647
pc41879.graph_c1	Mitochondrial phosphate carrier protein 2, mitochondrial OS=Arabidopsis thaliana OX=3702 GN=MPT2 PE=2 SV=1	MPT2		CP SP UP	4	1	7	1	1	20.7	1.03215e+06	905502	1.53361e+06	409586	171640	779602	603606	396837	344133
pc42334.graph_c0	Spermidine synthase 2 OS=Hyoscyamus niger OX=4079 PE=2 SV=1	--	Spermine/spermidine synthase	CP SP UP	14	1	4	1	1	11.2	4267819	2685408	2.60531e+06	2.42316e+06	2.74406e+06	2.77572e+06	1681794	2.61703e+06	2.45147e+06
pc42598.graph_c0	Mavicyanin OS=Cucurbita pepo OX=3663 PE=1 SV=1	--	Plastocyanin-like domain	SP	9	1	1	1	1	19.5
pc42728.graph_c0	Transcription elongation factor SPT4 homolog 2 OS=Arabidopsis thaliana OX=3702 GN=At5g63670 PE=3 SV=1	At5g63670	Spt4/RpoE2 zinc finger	SP	8	1	1	1	1	15.2
pc42845.graph_c0	Fructose-bisphosphate aldolase 3, chloroplastic OS=Arabidopsis thaliana OX=3702 GN=FBA3 PE=1 SV=1	FBA3	Fructose-bisphosphate aldolase class-I	CP SP UP	23	2	9	1	1	10.4	1.14107e+06	1.4652e+06	1.77684e+06	2.63521e+06	1.61788e+06	2.81532e+06	1.07355e+06	1.48144e+06	1.71504e+06
pc43038.graph_c0	Beta-fructofuranosidase, soluble isoenzyme I OS=Daucus carota OX=4039 GN=INV*DC4 PE=1 SV=2	INV*DC4	Glycosyl hydrolases family 32 C terminal	CP SP UP	14	1	1	1	1	12.8	1.42852e+06	1.55397e+06	927456	531379	320330	549258		729041	747330
pc43139.graph_c0	Serine/threonine-protein kinase SAPK6 OS=Oryza sativa subsp. japonica OX=39947 GN=SAPK6 PE=1 SV=1	SAPK6		CP SP UP	21	1	1	1	1	6.1		639915	612140	967487		1019172		594178
pc43140.graph_c0	Probable metal-nicotianamine transporter YSL7 OS=Arabidopsis thaliana OX=3702 GN=YSL7 PE=2 SV=1	YSL7		CP SP UP	6	1	5	1	1	27.2	230157		370978	833604		1.07835e+06	402163	476325	440802
pc43455.graph_c0	Coatomer subunit gamma OS=Arabidopsis thaliana OX=3702 GN=At4g34450 PE=1 SV=2	At4g34450		CP SP UP	12	1	5	1	1	12.3	1.19252e+06	1.95924e+06	1.46818e+06	2976699	2.43486e+06	3606795	1675041	1.1999e+06	951662
pc43981.graph_c0	Major allergen Pru av 1 OS=Prunus avium OX=42229 GN=PRUA1 PE=1 SV=1	PRUA1	Pathogenesis-related protein Bet v I family	CP SP UP	9	1	8	1	1	17.4	1.69642e+06	2.30231e+06		2225707	1.85814e+06	2.46346e+06		1.50341e+06	1.47842e+06
pc44397.graph_c0	Histone H2B OS=Olisthodiscus luteus OX=83000 PE=1 SV=2	--	Core histone H2A/H2B/H3/H4	CP SP UP	16	2	17	1	1	13.8			2.89719e+06	2.49148e+06		2.55421e+06	1.48379e+06
pc44886.graph_c0	Glyceraldehyde-3-phosphate dehydrogenase GAPCP2, chloroplastic OS=Arabidopsis thaliana OX=3702 GN=GAPCP2 PE=2 SV=1	GAPCP2	Glyceraldehyde 3-phosphate dehydrogenase, NAD binding domain; Glyceraldehyde 3-phosphate dehydrogenase, C-terminal domain	CP SP	8	2	8	1	1	37.8				4423772	6.71444e+06	1345847	737012
pc44905.graph_c0	Protein transport protein Sec24-like At3g07100 OS=Arabidopsis thaliana OX=3702 GN=At3g07100 PE=2 SV=2	At3g07100		CP SP UP	14	1	3	1	1	9	818906	751171	689125	524859	530651		764713	879348	876323
pc45011.graph_c0	Phenylalanine ammonia-lyase OS=Camellia sinensis OX=4442 GN=PAL PE=2 SV=1	PAL		CP SP UP	28	3	27	3	3	13.2	1.54668e+07	1.93939e+07	1.52092e+07	14013690	1.38902e+07	9.89015e+06	5.80776e+06	6.99473e+06	7.3571e+06	1.422	1.743	1.128	1.023	1.286	0.628	0.568	0.766	0.743	0.684	0.173809	0.484	0.0103099	0.707	0.248447
pc45301.graph_c0	Calmodulin OS=Pythium splendens OX=82926 PE=2 SV=1	--	EF-hand domain pair	CP SP UP	24	3	18	1	1	17.4	392314	293831	522414	411818	293748	381763	362858	359932	326385
pc45327.graph_c0	Triosephosphate isomerase, cytosolic OS=Secale cereale OX=4550 PE=2 SV=3	--	Triosephosphate isomerase	CP SP UP	9	2	18	1	1	27.2	1.98713e+06	1.89442e+06	1.41958e+06	3.61452e+06	2.66864e+06	3.13055e+06	2.52869e+06	2171066	2.45165e+06
pc47056.graph_c1	60S ribosomal protein L23 OS=Arabidopsis thaliana OX=3702 GN=RPL23A PE=2 SV=3	RPL23A	Ribosomal protein L14p/L23e	CP SP UP	5	1	14	1	1	16.7	1.58315e+06	1.88247e+06	1640197	2.29436e+06	2.68237e+06	3.06314e+06	3.20166e+06	1.15097e+06	1.4043e+06
pc47440.graph_c0	Transmembrane protein, putative OS=Actinidia rufa OX=165716 GN=Acr_21g0007980 PE=4 SV=1	Acr_21g0007980		SP	6	1	1	1	1	18.2							41452020
pc47509.graph_c0	Luminal-binding protein OS=Solanum lycopersicum OX=4081 PE=2 SV=1	--		CP SP UP	5	2	29	1	1	26.5	428811	344749	402150	120395	89907.9	170735	124700	168639	259055
pc48221.graph_c0	Heat shock protein 90-1 OS=Arabidopsis thaliana OX=3702 GN=HSP90-1 PE=1 SV=3	HSP90-1	Histidine kinase-, DNA gyrase B-, and HSP90-like ATPase	CP SP UP	22	3	35	1	1	12.9	4.77763e+06	5566072	8966203	2.41407e+06	1.88738e+06	2632188	1.89781e+06	3.31568e+06	2628811
pc48379.graph_c1	Probable UDP-arabinopyranose mutase 2 OS=Solanum tuberosum OX=4113 GN=UPTG2 PE=1 SV=1	UPTG2		CP SP UP	15	4	41	2	2	31.3	1.49638e+07	1.18561e+07	2.00709e+07	1.72253e+07	1.12249e+07	1.87399e+07	1.21489e+07	1.17108e+07	16200267	1.108	0.858	1.198	1.013	0.837	0.959	0.956	1.032	1.317	0.888	0.386559	1.045	0.768739	1.177	0.235552
pc48796.graph_c0	Actin-depolymerizing factor 10 OS=Arabidopsis thaliana OX=3702 GN=ADF10 PE=2 SV=1	ADF10	Cofilin/tropomyosin-type actin-binding protein	CP SP UP	6	1	4	1	1	18.3	898043	625320	1.8576e+06	2.72995e+06	2.10634e+06	3.21252e+06	965967	3.37022e+06
pc49114.graph_c0	UPF0098 protein CPn_0877/CP_0992/CPj0877/CpB0906-like isoform X1 OS=Coffea arabica OX=13443 GN=LOC113694012 PE=4 SV=1	LOC113694012	Phosphatidylethanolamine-binding protein	CP SP UP	7	1	1	1	1	21.3		323746		520814	464796	735754	424326		476172
pc49690.graph_c0	Peroxygenase 1 OS=Arabidopsis thaliana OX=3702 GN=PXG1 PE=1 SV=1	PXG1		CP SP UP	22	4	16	4	4	27.8	3.2724e+06	1.47934e+06	2.6789e+06	7.5261e+06	949852	6.82167e+06	2.82237e+06	3.31183e+06	3.19236e+06	1.014	0.448	0.669	1.851	0.296	1.461	0.929	1.221	1.086	1.693	0.631198	1.519	0.13399	0.897	0.816866
pc5028.graph_c0	Probable phospholipid hydroperoxide glutathione peroxidase OS=Nicotiana tabacum OX=4097 PE=2 SV=1	--		CP SP UP	22	1	7	1	1	6.2	9894764	11811720	11630197	17060544	13920320	19364838	11039954	8671753	11248455
pc50750.graph_c0	PMEI domain-containing protein OS=Camellia sinensis OX=4442 GN=HYC85_024163 PE=4 SV=1	HYC85_024163	Plant invertase/pectin methylesterase inhibitor	CP SP UP	28	4	147	4	4	18.1	5.81114e+07	32740596	6.09802e+07	1.77976e+08	1.19576e+08	2.04464e+08	1.45011e+08	1.18968e+08	1.78842e+08	0.526	0.29	0.445	1.28	1.09	1.28	1.396	1.283	1.778	2.895	0.00416769	3.534	0.00317795	1.221	0.158804
pc50782.graph_c1	Probable mannitol dehydrogenase OS=Fragaria ananassa OX=3747 GN=CAD PE=2 SV=1	CAD	Alcohol dehydrogenase GroES-like domain	CP SP UP	4	1	7	1	1	27.2	3680764	6161202	6.45659e+06	9886075	6886191	8973941	5.06838e+06	3437550	5535844
pc51259.graph_c0	Pyrophosphate--fructose 6-phosphate 1-phosphotransferase subunit alpha OS=Solanum tuberosum OX=4113 GN=PFP-ALPHA PE=1 SV=2	PFP-ALPHA		CP SP UP	8	1	1	1	1	13.8	1.54178e+06	1.32684e+06	1.50065e+06	1.47772e+06	1.54607e+06	1331114	1.08234e+06		1374650
pc51612.graph_c0	Uclacyanin 1 OS=Arabidopsis thaliana OX=3702 GN=UCC1 PE=1 SV=1	UCC1	Plastocyanin-like domain	CP SP UP	5	1	7	1	1	18.1	3.08543e+06	4.65409e+06	5795130	3.09496e+06	3.30265e+06	2.73175e+06	1.72309e+06	2.37992e+06	1.92938e+06
pc51692.graph_c0	GTP-binding nuclear protein Ran-A1 OS=Nicotiana tabacum OX=4097 GN=RAN-A1 PE=2 SV=1	RAN-A1	Ras family	CP SP UP	19	4	30	1	1	24.2	1.09755e+06	1.12514e+06	1.14012e+06	1.30242e+06	623220	883586	817746	739490	833475
pc51956.graph_c0	60S ribosomal protein L9 OS=Oryza sativa subsp. japonica OX=39947 GN=RPL9 PE=2 SV=3	RPL9	Ribosomal protein L6	CP SP UP	33	3	13	3	3	7.9	6.17502e+07	8.20871e+07	6.89998e+07	9.45225e+07	8.30019e+07	9.77322e+07	69486973	5.15906e+07	77652596	0.893	1.16	0.805	1.085	1.208	0.977	1.068	0.888	1.233	1.144	0.315723	1.116	0.478578	0.975	0.802084
pc52090.graph_c0	60S ribosomal protein L18a OS=Oryza sativa subsp. japonica OX=39947 GN=RPL18A PE=1 SV=1	RPL18A	Ribosomal L18ae/LX protein domain	SP	6	1	1	1	1	21.4							287986	334016
pc52397.graph_c1	Histone H4 OS=Olisthodiscus luteus OX=83000 PE=1 SV=2	--		CP SP UP	29	2	6	2	2	8.5	862993	1.43207e+06	1.46193e+06	4.15239e+06	2.55206e+06	5.54829e+06	906542	1.24695e+06	1.60762e+06	0.433	0.703	0.592	1.656	1.291	1.926	0.484	0.746	0.887	2.82	0.00474375	1.225	0.450184	0.434	0.0165808
pc52466.graph_c0	Protein SUPPRESSOR OF NPR1-1 CONSTITUTIVE 4 OS=Arabidopsis thaliana OX=3702 GN=LRK10L-2.6 PE=1 SV=1	LRK10L-2.6		CP SP UP	10	1	27	1	1	12.6	8003303	11216945	11283973	9194931	12069214	11850488	7291057	6349481	6599626
pc52649.graph_c0	Fimbrin-1 OS=Arabidopsis thaliana OX=3702 GN=FIM1 PE=1 SV=2	FIM1		SP	14	1	1	1	1	9.4							1.59735e+06
pc52969.graph_c0	Probable prefoldin subunit 3 OS=Arabidopsis thaliana OX=3702 GN=At5g49510 PE=1 SV=1	At5g49510		CP SP UP	18	1	4	1	1	7.6
pc52981.graph_c1	60S ribosomal protein L19-2 OS=Arabidopsis thaliana OX=3702 GN=RPL19B PE=2 SV=1	RPL19B		CP SP UP	16	2	9	2	2	12	2.81127e+06	1.0279e+06	1.18551e+06	10828474	5011374	1.54939e+07	6.83353e+06	527453	2.07318e+06	0.61	0.218	0.207	1.865	1.094	2.322	1.575	0.136	0.494	5.102	0.0146571	2.13	0.600354	0.418	0.162797
pc53119.graph_c0	Threonine--tRNA ligase, mitochondrial 1 OS=Arabidopsis thaliana OX=3702 GN=THRRS PE=1 SV=3	THRRS		CP SP UP	14	2	14	2	2	21.7	1.16728e+06	910346	3.91073e+06	3.79779e+06	3.30082e+06	3526702	3.03746e+06	1.12528e+06	1.07919e+06	0.53	0.404	1.433	1.37	1.51	1.108	1.467	0.609	0.538	1.685	0.165401	1.104	0.778737	0.655	0.18835
pc53221.graph_c0	Phosphoglucomutase, cytoplasmic OS=Solanum tuberosum OX=4113 GN=PGM1 PE=2 SV=1	PGM1		CP SP UP	57	4	18	2	2	7.5	3.56445e+06	4.04864e+06	3.7135e+06	4.15483e+06	2.9255e+06	3.84034e+06	3.05181e+06	2.49642e+06	4.21219e+06	1.106	1.228	0.929	1.024	0.914	0.824	1.006	0.922	1.435	0.846	0.185559	1.031	0.915593	1.218	0.289548
pc53320.graph_c0	PREDICTED: putidaredoxin-like [Ziziphus jujuba]	--		CP SP UP	21	3	8	3	3	18.1	3.09233e+06	2.20008e+06	2.10162e+06	3.2955e+06	2.17873e+06	4.10941e+06	2.24615e+06	2241407	1.86459e+06	1.316	0.915	0.721	1.114	0.934	1.209	1.016	1.136	0.871	1.103	0.552395	1.024	0.810797	0.928	0.528082
pc53980.graph_c0	40S ribosomal protein S11 OS=Dunaliella tertiolecta OX=3047 GN=RPS11 PE=2 SV=1	RPS11	Ribosomal protein S17	CP SP UP	6	1	8	1	1	19.5	2749580	2.13035e+06	3.33607e+06	3.31849e+06	3.40619e+06	6255225	2751851	4368346	2.81205e+06
pc54435.graph_c0	Peroxisomal acyl-coenzyme A oxidase 1 OS=Arabidopsis thaliana OX=3702 GN=ACX1 PE=1 SV=1	ACX1		CP SP UP	10	2	10	2	2	20.2	2.13326e+07	46852559	3.70112e+07	5.55811e+07	47954205	5.12493e+07	2.83106e+07	16314748	3.70831e+07	0.62	1.331	0.868	1.283	1.403	1.029	0.875	0.564	1.183	1.318	0.256592	0.93	0.835891	0.706	0.175327
pc54463.graph_c0	Alcohol dehydrogenase 1 OS=Petunia hybrida OX=4102 GN=ADH1 PE=1 SV=1	ADH1		CP SP UP	24	3	57	3	3	13.5	1.13222e+07	4.53782e+06	1.23636e+07	3.4552e+07	1.94588e+07	4.21758e+07	2.19659e+07	1.77019e+07	1.59581e+07	0.625	0.245	0.55	1.513	1.081	1.608	1.288	1.162	0.966	2.959	0.0226418	2.406	0.035984	0.813	0.252879
pc54647.graph_c0	UDP-glucuronic acid decarboxylase 4 OS=Arabidopsis thaliana OX=3702 GN=UXS4 PE=2 SV=1	UXS4		CP SP UP	9	1	8	1	1	17.4	1.16001e+06	731955	1.67753e+06	1.95604e+06	1.49006e+06	2.94689e+06	1.64974e+06	1.13025e+06	2.06911e+06
pc54657.graph_c0	Fructose-bisphosphate aldolase 6, cytosolic OS=Arabidopsis thaliana OX=3702 GN=FBA6 PE=1 SV=1	FBA6	Fructose-bisphosphate aldolase class-I	CP SP UP	25	2	34	2	2	14.4	4.9279e+06	3.09542e+06	7.26126e+06	2.0299e+07	1.01487e+07	2.22421e+07	9.38836e+06	9833540	1.60368e+07	0.474	0.291	0.563	1.55	0.983	1.479	0.96	1.126	1.694	3.021	0.0101534	2.846	0.0154774	0.942	0.771413
pc54657.graph_c1	Fructose-bisphosphate aldolase 2, cytoplasmic OS=Oryza sativa subsp. japonica OX=39947 GN=FBA2 PE=2 SV=1	FBA2	Fructose-bisphosphate aldolase class-I	CP SP UP	21	2	11	2	2	9.8	3.44523e+06	2.92942e+06	1.12895e+06	5.66676e+06	4.24879e+06	6106238	3.32404e+06	3.79928e+06	4.16019e+06	0.983	0.817	0.26	1.284	1.22	1.204	1.008	1.29	1.303	1.8	0.152887	1.748	0.175372	0.971	0.699768
pc54657.graph_c2	Fructose-bisphosphate aldolase, cytoplasmic isozyme OS=Cicer arietinum OX=3827 GN=ALDC PE=2 SV=1	ALDC	Fructose-bisphosphate aldolase class-I	CP SP UP	37	5	78	4	4	11.9	7.36289e+07	5.93582e+07	7.19858e+07	1.53169e+08	1.12014e+08	1.85731e+08	8.31935e+07	7.44417e+07	1.04717e+08	0.796	0.627	0.628	1.315	1.22	1.388	0.956	0.958	1.243	1.913	0.00172959	1.539	0.0217944	0.805	0.0778441
pc54755.graph_c0	Uncharacterized protein	--		CP SP UP	16	1	4	1	1	7.3	3.19998e+06	5.62835e+06	5.53432e+06	5.04943e+06	4.92699e+06	4.21549e+06	2.00561e+06	4.29244e+06	5.21263e+06
pc55534.graph_c0	Cold shock domain-containing protein 4 OS=Arabidopsis thaliana OX=3702 GN=CSP4 PE=1 SV=1	CSP4	'Cold-shock' DNA-binding domain; Zinc knuckle	CP SP UP	21	2	19	2	2	17.6	1.13883e+07	7.1901e+06	1.21543e+07	8.59449e+06	6.78708e+06	9.81555e+06	5.37306e+06	5.08026e+06	7.441e+06	1.532	0.945	1.319	0.918	0.919	0.913	0.768	0.814	1.099	0.724	0.101432	0.706	0.132702	0.975	0.748789
pc55747.graph_c0	Plastocyanin, chloroplastic OS=Silene latifolia subsp. alba OX=52853 GN=PETE PE=1 SV=1	PETE	Copper binding proteins, plastocyanin/azurin family	CP SP UP	14	1	20	1	1	17.2	5.02135e+06	2.0559e+06	9652286	2818452	2.66398e+06	2.75119e+06	4791129	3.02119e+06	3.53098e+06
pc55884.graph_c1	Glutathione S-transferase L3 OS=Arabidopsis thaliana OX=3702 GN=GSTL3 PE=2 SV=1	GSTL3		CP SP UP	46	2	12	2	2	8.3	2.97813e+06	1211272	3.04052e+06	1.63087e+06	1.60972e+06	1.77802e+06	2102345	2186701	2.29776e+06	1.57	0.624	1.293	0.683	0.855	0.648	1.178	1.373	1.33	0.627	0.241839	1.113	0.568828	1.775	0.00394621
pc55935.graph_c0	Bifunctional dTDP-4-dehydrorhamnose 3,5-epimerase/dTDP-4-dehydrorhamnose reductase OS=Arabidopsis thaliana OX=3702 GN=NRS/ER PE=1 SV=1	NRS/ER		CP SP UP	25	2	14	1	1	10	4.22044e+06	1.92388e+06	3.67919e+06	9263222	5935996	12226394	5263299	5.23969e+06	5.62177e+06
pc56238.graph_c0	60S ribosomal protein L12-3 OS=Arabidopsis thaliana OX=3702 GN=RPL12C PE=2 SV=1	RPL12C	Ribosomal protein L11, N-terminal domain; Ribosomal protein L11, RNA binding domain	CP SP UP	14	2	21	1	1	17.9	2.66457e+06	3.74162e+06	5896881	1.22268e+06	505000	1.54829e+06	1.47032e+06	971952	2.35558e+06
pc56324.graph_c0	ADP-ribosylation factor OS=Vigna unguiculata OX=3917 GN=ARF PE=2 SV=3	ARF	ADP-ribosylation factor family	CP SP UP	32	6	69	1	8	23.3	7.84363e+07	8.63992e+07	9.57367e+07	7.84229e+07	6.35632e+07	7.79344e+07	5.49781e+07	5.97027e+07	6.38907e+07
pc56412.graph_c0	Probable calcium-binding protein CML29 OS=Oryza sativa subsp. japonica OX=39947 GN=CML29 PE=2 SV=1	CML29	EF-hand domain pair; EF-hand domain pair	CP SP UP	30	3	22	3	3	17.1			187851	8.16392e+06	8.93559e+06	7.85389e+06	7.01121e+06	5.02356e+06	6.98023e+06			0.027	1.134	1.574	0.95	1.304	1.046	1.341	45.16		45.568		1.009	0.887463
pc56441.graph_c0	ABC transporter B family member 21 OS=Arabidopsis thaliana OX=3702 GN=ABCB21 PE=1 SV=2	ABCB21	ABC transporter	CP SP UP	7	1	6	1	1	18.6	512418	1.98974e+06	1.87807e+06	4.73373e+06	3485673	5473801	4.36342e+06	2.7566e+06	3055241
pc56453.graph_c0	Clathrin heavy chain 1 OS=Arabidopsis thaliana OX=3702 GN=CHC1 PE=1 SV=1	CHC1		CP SP UP	57	3	19	1	1	7.6	2.1179e+06	1859651	3694283	2.55245e+06	1.98494e+06	3.52287e+06	1.71959e+06	2.66664e+06	1.95265e+06
pc56686.graph_c2	60S ribosomal protein L15 OS=Petunia hybrida OX=4102 GN=RPL15 PE=2 SV=1	RPL15		CP SP UP	11	1	2	1	1	12.6	3.47632e+06	2.43663e+06	1.83925e+06	3.69077e+06	2611581		2.83822e+06	1.83381e+06	2.97157e+06
pc56806.graph_c0	Reticulon-like protein B2 OS=Arabidopsis thaliana OX=3702 GN=RTNLB2 PE=1 SV=1	RTNLB2		CP SP UP	16	3	10	3	3	28.8	3.25804e+06	4.39235e+06	4.95333e+06	5.54875e+06	2.13684e+06	8.72264e+06	3.55982e+06	2.16344e+06	3.63544e+06	0.843	1.111	1.034	1.14	0.557	1.56	0.979	0.667	1.033	1.09	0.982097	0.897	0.494775	0.823	0.721233
pc56927.graph_c0	U4/U6.U5 small nuclear ribonucleoprotein 27 kDa protein [Carica papaya]	--		UP	7	1	1	1	1	24.4
pc56971.graph_c0	3-oxoacyl-[acyl-carrier-protein] synthase III, chloroplastic OS=Spinacia oleracea OX=3562 PE=1 SV=1	--		CP SP UP	10	1	2	1	1	10.9	878156	1.45959e+06		1.00384e+06		1.97924e+06	1.32884e+06	2.62392e+06
pc57016.graph_c0	Phospho-2-dehydro-3-deoxyheptonate aldolase 1, chloroplastic OS=Nicotiana tabacum OX=4097 GN=DHAPS-1 PE=2 SV=1	DHAPS-1	Class-II DAHP synthetase family	CP SP UP	15	1	7	1	1	7.4	1.54598e+06	1.57603e+06	2.02493e+06	1.46554e+06	1.39361e+06	2074423	1.19922e+06		857069
pc57215.graph_c0	Actin-depolymerizing factor 7 OS=Arabidopsis thaliana OX=3702 GN=ADF7 PE=2 SV=1	ADF7	Cofilin/tropomyosin-type actin-binding protein	CP SP UP	13	2	9	2	2	18.9	2.58441e+06	3.07027e+06	2.17964e+06	7.05555e+06	2766524	5.87e+06	1.58249e+06	1.87023e+06	3.23254e+06	0.85	0.986	0.578	1.841	0.916	1.334	0.553	0.732	1.167	1.695	0.117173	1.016	0.97671	0.599	0.154578
pc57292.graph_c0	Alcohol dehydrogenase 1 OS=Petunia hybrida OX=4102 GN=ADH1 PE=1 SV=1	ADH1	Alcohol dehydrogenase GroES-like domain	CP SP UP	19	5	17	3	3	35.8	8.20875e+06	6.48118e+06	8.78594e+06	2.44759e+07	1.85814e+07	2.81957e+07	9.91887e+06	9.60041e+06	8.36607e+06	0.665	0.513	0.574	1.574	1.515	1.578	0.854	0.926	0.744	2.664	0.000207283	1.441	0.0205037	0.541	0.000689981
pc57302.graph_c0	Ozone-responsive stress-like protein OS=Actinidia rufa OX=165716 GN=Acr_12g0007710 PE=4 SV=1	Acr_12g0007710		CP SP UP	34	2	17	2	2	8.5	1.43615e+07	6.43215e+06	9.28383e+06	1.31096e+07	7.91611e+06	1.74037e+07	8.2613e+06	1.59262e+07	1.54522e+07	1.319	0.577	0.688	0.956	0.732	1.105	0.806	1.741	1.558	1.081	0.665461	1.589	0.242675	1.47	0.267115
pc58106.graph_c0	Glucan endo-1,3-beta-glucosidase, basic isoform OS=Prunus persica OX=3760 GN=GNS1 PE=3 SV=1	GNS1	Glycosyl hydrolases family 17	CP SP	17	1	2	1	1	6.3				277949			1.78165e+06		541645
pc58147.graph_c0	Uncharacterized protein	--		CP SP UP	22	2	29	2	2	15.8	248842			1.03546e+08	1.2869e+08	7.74428e+07	4.79448e+07	3.26379e+07	4.23744e+07	0.004			1.467	2.312	0.955	0.909	0.693	0.83	394.5		202.667		0.514	0.0854276
pc58168.graph_c0	Probable histone H2A variant 1 OS=Oryza sativa subsp. japonica OX=39947 GN=Os03g0162200 PE=2 SV=1	Os03g0162200		CP SP UP	36	2	241	1	1	5.7	2.83274e+06	2.47644e+06	2.89118e+06	2.21395e+06	2.60884e+06	1.87804e+06	392860	486456	1.01802e+06
pc5819.graph_c1	Chaperonin CPN60-1, mitochondrial OS=Zea mays OX=4577 GN=CPN60I PE=1 SV=2	CPN60I		UP	22	1	2	1	1	7.8	1.18525e+06	918820	2558297
pc58203.graph_c2	26S proteasome non-ATPase regulatory subunit 1 homolog A OS=Arabidopsis thaliana OX=3702 GN=RPN2A PE=1 SV=1	RPN2A		CP SP UP	12	1	14	1	1	8.6	3.20756e+06	2782782	3.02325e+06	3007449	2.48136e+06	3006844	2.05762e+06	2665018	2301389
pc58829.graph_c0	Actin OS=Chlamydomonas reinhardtii OX=3055 PE=2 SV=1	--		CP SP UP	22	2	29	1	1	13.9				896189		1.31426e+06			1.5581e+06
pc58991.graph_c0	Alpha-mannosidase At3g26720 OS=Arabidopsis thaliana OX=3702 GN=At3g26720 PE=1 SV=1	At3g26720		CP SP UP	15	1	3	1	1	7.3	7875277	11931921	16272930	24969474	17569796	24223838	15398578	10145356	9348492
pc59098.graph_c0	unnamed protein product, partial [Vitis vinifera]	--		CP SP UP	22	1	5	1	1	8.4	943085	973625	1143470	725577	824360	321462	598161	377182
pc59128.graph_c0	Nigrin b OS=Sambucus nigra OX=4202 PE=1 SV=2	--	Ribosome inactivating protein	CP SP UP	22	6	66	6	6	32.5	2.20393e+07	19858188	2.46743e+07	3.32953e+07	3.05278e+07	33348807	2.52719e+07	3.03306e+07	2.83566e+07	0.884	0.778	0.798	1.06	1.232	0.924	1.077	1.448	1.248	1.307	0.0458841	1.534	0.0108929	1.173	0.252175
pc59239.graph_c0	Oxygen-evolving enhancer protein 1, chloroplastic OS=Solanum lycopersicum OX=4081 GN=PSBO PE=2 SV=2	PSBO		CP SP UP	8	2	12	2	2	35	3.22544e+06	1.03375e+06	862719	1.84228e+06	1.73467e+06	749298	1.5304e+06	654568	2.04911e+06	2.341	0.733	0.505	1.062	1.268	0.376	1.181	0.566	1.633	0.756	0.779295	0.944	0.897016	1.249	0.630181
pc59390.graph_c0	Exocyst complex component EXO70B1 OS=Arabidopsis thaliana OX=3702 GN=EXO70B1 PE=1 SV=1	EXO70B1		CP SP UP	5	3	11	3	3	68.5	3.61811e+06	4.98996e+06	7.0413e+06	9.98172e+06	8.7411e+06	1.03828e+07	6.53625e+06	6.6236e+06	6.20624e+06	0.56	0.755	0.88	1.227	1.363	1.111	1.076	1.221	1.055	1.686	0.0210045	1.527	0.0354353	0.906	0.261035
pc59401.graph_c0	Probable 6-phosphogluconolactonase 4, chloroplastic OS=Oryza sativa subsp. indica OX=39946 GN=OsI_031067 PE=3 SV=2	OsI_031067	Glucosamine-6-phosphate isomerases/6-phosphogluconolactonase	CP SP UP	15	1	6	1	1	11.4	2.32837e+06		1.96848e+06	1.43479e+06	1.56321e+06	1683340	980662
pc59613.graph_c0	Transcription initiation factor TFIID subunit like OS=Actinidia chinensis var. chinensis OX=1590841 GN=CEY00_Acc00253 PE=4 SV=1	CEY00_Acc00253		CP SP UP	19	2	17	2	2	14.7	917469		1.88616e+06	20538307	1.29204e+07	23512384	1.35159e+07	1.45518e+06	1.1996e+07	0.093		0.155	1.66	1.324	1.654	1.462	0.176	1.34	12.468	0.00126172	8.005	0.148718	0.642	0.322153
pc59779.graph_c1	ATP synthase subunit beta, mitochondrial OS=Zea mays OX=4577 GN=ATPB PE=2 SV=1	ATPB	ATP synthase alpha/beta family, beta-barrel domain; ATP synthase alpha/beta family, nucleotide-binding domain	CP SP UP	43	5	80	3	3	17.8	4.5356e+06	2.82866e+06	4.97918e+06	1.60677e+07	1.06316e+07	1.98e+07	1.03718e+07	9.16912e+06	9.37052e+06	0.513	0.313	0.454	1.444	1.211	1.549	1.248	1.235	1.164	3.284	0.00189637	2.849	0.00206647	0.868	0.146502
pc59785.graph_c0	40S ribosomal protein S9-1 OS=Arabidopsis thaliana OX=3702 GN=RPS9B PE=1 SV=1	RPS9B	S4 domain	CP SP UP	10	2	13	2	2	22.5	2.39257e+06	2.5613e+06	3.45203e+06	698665	73712.9	798159	927386	140694	125689	2.127	2.226	2.475	0.493	0.066	0.49	0.876	0.149	0.123	0.154	0.0305087	0.168	0.0247209	1.094	0.998109
pc60114.graph_c0	Tubulin beta chain OS=Thalassiosira weissflogii OX=67004 PE=2 SV=1	--	Tubulin/FtsZ family, GTPase domain	CP SP UP	7	1	2	1	1	18.6	1.11529e+06	1555577	2537869	519770		1.28173e+06		865596	562295
pc60214.graph_c0	Polyubiquitin 11 OS=Arabidopsis thaliana OX=3702 GN=UBQ11 PE=2 SV=1	UBQ11	Ubiquitin family	CP SP UP	49	5	114	1	1	21.6	15477126	66194488	64684780	140298544	126336704	154110336	86266720	45801780	69521776
pc60370.graph_c0	Importin subunit beta-1 OS=Arabidopsis thaliana OX=3702 GN=KPNB1 PE=1 SV=1	KPNB1		CP SP UP	8	1	1	1	1	11.3	1.27884e+06	1.05417e+06	1.37275e+06	1.58479e+06	1.30432e+06	2.59995e+06	1.67068e+06	930944	1.03708e+06
pc60406.graph_c0	Acetylornithine deacetylase OS=Arabidopsis thaliana OX=3702 GN=At4g17830 PE=2 SV=1	At4g17830		CP SP UP	7	1	12	1	1	13.5	2.54837e+06	2.47287e+06	2.85427e+06	2.45977e+06	2.11833e+06	3322988	1.38417e+06	1.96888e+06	1.65295e+06
pc60759.graph_c0	Ubiquitin-fold modifier-conjugating enzyme 1 OS=Arabidopsis thaliana OX=3702 GN=At1g27530 PE=2 SV=1	At1g27530	Ubiquitin-fold modifier-conjugating enzyme 1	CP SP UP	7	1	3	1	1	19.6	710847		662960	968270	544394	1006038	651943	600681	757484
pc60973.graph_c0	40S ribosomal protein S14 OS=Chlamydomonas reinhardtii OX=3055 GN=RPS14 PE=3 SV=1	RPS14		CP SP UP	6	1	15	1	1	18.7	17208868	16566278	21995968	34763744	21254002	47091728	18156756	7.06448e+06	13364684
pc60983.graph_c0	Leucine--tRNA ligase, cytoplasmic OS=Arabidopsis thaliana OX=3702 GN=At1g09620 PE=1 SV=1	At1g09620		CP SP UP	16	1	1	1	1	8	1.48099e+06	24544686	1.0457e+06	1.59103e+06	997655	1.81949e+06	1.01026e+06	1.3631e+06	1.15931e+06
pc60995.graph_c0	Dolichyl-diphosphooligosaccharide--protein glycosyltransferase subunit 2 OS=Arabidopsis thaliana OX=3702 GN=RPN2 PE=1 SV=1	RPN2		CP SP UP	12	1	10	1	1	8	1.99777e+06	1.95568e+06	2.22289e+06	2.13521e+06	1.46534e+06	2705311	1.42443e+06	1731422	1.4588e+06
pc61094.graph_c0	Aquaporin TIP1-3 OS=Arabidopsis thaliana OX=3702 GN=TIP1-3 PE=1 SV=1	TIP1-3		CP SP UP	9	1	9	1	1	18.9	3.96277e+06	864982	4425179	4758938	3.27415e+06	5.55671e+06	3147215	1227767	2.16041e+06
pc61530.graph_c1	T-complex protein 1 subunit delta OS=Arabidopsis thaliana OX=3702 GN=CCT4 PE=1 SV=1	CCT4		CP SP UP	13	1	6	1	1	9.8	3.93932e+06	4380865	6308094	3.03692e+06	3.4642e+06	4572022	3.85761e+06	3619034	2.89367e+06
pc61608.graph_c0	Cysteine-rich receptor-like protein kinase 25 OS=Arabidopsis thaliana OX=3702 GN=CRK25 PE=3 SV=1	CRK25		CP SP UP	8	1	1	1	1	14.6	619733	670670	668102			1.45558e+06	818846	721582	516177
pc61801.graph_c0	NADH dehydrogenase [ubiquinone] 1 beta subcomplex subunit 7 OS=Arabidopsis thaliana OX=3702 GN=At2g02050 PE=3 SV=1	At2g02050		CP SP UP	15	2	17	2	2	13.7	2.32246e+06	1.70077e+06	1.91139e+06	2.58633e+06	1.71396e+06	2.45329e+06	1.88011e+06	1282606	2.04028e+06	1.289	0.923	0.856	1.14	0.958	0.941	1.109	0.848	1.243	0.991	0.983821	1.043	0.79952	1.053	0.755622
pc62116.graph_c0	Mitochondrial import receptor subunit TOM5 homolog OS=Arabidopsis thaliana OX=3702 GN=TOM5 PE=1 SV=3	TOM5		CP SP UP	17	1	2	1	1	6			1.29285e+06	1.06366e+06	902509	1.49675e+06	807382
pc62498.graph_c0	PREDICTED: sister chromatid cohesion protein PDS5 homolog B [Vitis vinifera]	--		CP SP UP	8	1	1	1	1	17.6	9039952					1.49277e+06	938258
pc62731.graph_c0	AAI domain-containing protein OS=Camellia sinensis var. sinensis OX=542762 GN=TEA_008711 PE=4 SV=1	TEA_008711		CP SP UP	7	1	5	1	1	13.1	838996	1.23494e+06	1.10912e+06	1.39824e+06	1.45979e+06	1.17913e+06	1.94369e+06	550111	903410
pc62750.graph_c0	T-complex protein 1 subunit delta OS=Arabidopsis thaliana OX=3702 GN=CCT4 PE=1 SV=1	CCT4		CP SP UP	19	2	21	2	2	15.6	2.92485e+06	2.41808e+06	3.76012e+06	3.33754e+06	2.26861e+06	3.64371e+06	2683222	2.83669e+06	2001091	1.123	0.907	1.164	1.017	0.877	0.967	1.095	1.296	0.843	0.896	0.300103	1.013	0.984741	1.13	0.456525
pc62802.graph_c0	Dirigent protein 5 OS=Arabidopsis thaliana OX=3702 GN=DIR5 PE=2 SV=1	DIR5		CP SP UP	27	4	4	4	4	21.9	797434	552900	930629	1.11931e+06	2.04209e+06	1.01893e+06	6.81831e+06	918997	1.17896e+06	0.515	0.349	0.485	0.574	1.328	0.455	4.68	0.707	0.836	1.747	0.255391	4.613	0.134701	2.64	0.370119
pc62878.graph_c0	Calcium-binding allergen Ole e 8 OS=Olea europaea OX=4146 PE=1 SV=1	--	EF-hand domain pair	CP SP UP	28	4	68	4	4	20.1	24928437	2.42625e+07	3.10113e+07	2.95758e+07	24315866	36001517	3.12082e+07	2.17806e+07	2.15774e+07	1.012	0.963	1.015	0.953	0.994	1.01	1.346	1.052	0.962	0.989	0.671495	1.124	0.354182	1.136	0.312187
pc62987.graph_c0	Cytochrome b-c1 complex subunit Rieske-3, mitochondrial OS=Nicotiana tabacum OX=4097 PE=2 SV=1	--		CP SP UP	6	1	4	1	1	18.5	195030	192145	208388	1.36268e+06	138795	2.80166e+06	98924.7		199824
pc63013.graph_c0	14-3-3-like protein GF14 nu OS=Arabidopsis thaliana OX=3702 GN=GRF7 PE=1 SV=1	GRF7	14-3-3 protein	CP SP UP	14	2	6	2	2	19.9	3.5414e+06	5.47323e+06	1.67377e+07	11165188	8880517	13532323	9.64946e+06	4.50006e+06	3.61738e+06	0.456	0.689	1.739	1.142	1.152	1.205	1.321	0.69	0.512	1.213	0.420709	0.875	0.918888	0.721	0.219552
pc63310.graph_c0	Nuclear transcription factor Y subunit C-1 OS=Arabidopsis thaliana OX=3702 GN=NFYC1 PE=1 SV=1	NFYC1	Histone-like transcription factor (CBF/NF-Y) and archaeal histone	CP SP UP	8	2	10	2	2	29.6	2.0143e+06	1.15776e+06	302913	2.94569e+06	2.30604e+06	2.73989e+06	1.76327e+06	1.78714e+06	223957	1.313	0.737	0.159	1.524	1.513	1.234	1.221	1.386	0.16	1.933	0.199687	1.253	0.85113	0.648	0.327149
pc63353.graph_c0	Heat shock cognate 70 kDa protein 2 OS=Solanum lycopersicum OX=4081 GN=HSC-2 PE=2 SV=1	HSC-2		CP SP UP	17	1	16	1	1	9.3	7.59276e+06	6662693	6.89397e+06	3.90037e+06	3.08572e+06	3.35448e+06	830680	2001988	3807990
pc63510.graph_c0	Protein mago nashi homolog 2 OS=Oryza sativa subsp. japonica OX=39947 GN=MAGO2 PE=1 SV=2	MAGO2		CP SP UP	20	3	13	3	3	19.2	4.11346e+06	8.75304e+06	6.21553e+06	14329923	4.93264e+06	2.31352e+07	2.36133e+07	1.21655e+07	1.11427e+07	0.377	0.784	0.459	1.042	0.455	1.465	2.299	1.327	1.121	1.828	0.255338	2.93	0.0250682	1.603	0.264063
pc63778.graph_c0	RNA polymerase-associated protein OS=Actinidia chinensis var. chinensis OX=1590841 GN=CEY00_Acc33383 PE=4 SV=1	CEY00_Acc33383		CP SP UP	17	1	4	1	1	11.2	5436260	2.98395e+06	2090468	2.42831e+06	2107926	3.10169e+06	1.41964e+06	1.98384e+06	2.01942e+06
pc63991.graph_c0	Fructose-bisphosphate aldolase 5, cytosolic OS=Arabidopsis thaliana OX=3702 GN=FBA5 PE=1 SV=1	FBA5	Fructose-bisphosphate aldolase class-I	CP SP UP	9	3	8	3	3	44.5			156883	2.06761e+07	9975036	3.21667e+06	1.40397e+06	322438	250413			0.027	3.522	2.155	0.477	0.32	0.082	0.059	75.975		5.691		0.075	0.03112
pc64044.graph_c0	Pyruvate kinase, cytosolic isozyme OS=Nicotiana tabacum OX=4097 PE=2 SV=1	--	Pyruvate kinase, alpha/beta domain	CP SP UP	26	9	55	9	9	53.5	1.28067e+07	1.03965e+07	1.50689e+07	1.78718e+07	1.09583e+07	2.7271e+07	1.60855e+07	1.62413e+07	1.77944e+07	0.88	0.698	0.835	0.975	0.758	1.295	1.175	1.329	1.343	1.255	0.288059	1.594	0.00465455	1.27	0.178683
pc64045.graph_c0	Probable histone H2A.5 OS=Arabidopsis thaliana OX=3702 GN=At5g27670 PE=1 SV=1	At5g27670	Core histone H2A/H2B/H3/H4	CP SP UP	13	1	4	1	1	7.5	20017388	21541132	22259530	17681328	11816400	22333692	12923606	8161919	9980564
pc64097.graph_c0	Ferritin-2, chloroplastic OS=Nicotiana tabacum OX=4097 GN=FER2 PE=2 SV=1	FER2		CP SP UP	32	3	29	3	3	11.6	4.09528e+06	2.5881e+06	4.75743e+06	6.96261e+06	4.79103e+06	5.17914e+06	5.2448e+06	7.35208e+06	2.97465e+06	0.925	0.572	0.867	1.249	1.09	0.809	1.26	1.978	0.738	1.332	0.213981	1.682	0.224279	1.263	0.613432
pc64214.graph_c0	Pollen coat protein OS=Capsicum annuum OX=4072 GN=PCP PE=2 SV=1	PCP		CP SP UP	17	1	3	1	1	6.8	168972	147177	521062	2.23368e+06	609411	3904101	227665	286746	184646
pc64606.graph_c0	myb-like protein X OS=Capsicum annuum OX=4072 GN=LOC107878403 PE=4 SV=1	LOC107878403		CP SP UP	4	1	2	1	1	49.7	1.39559e+06	1.05933e+06	1.70787e+06			1.02924e+06			733730
pc64654.graph_c0	Putative glucose-6-phosphate 1-epimerase OS=Cenchrus ciliaris OX=35872 PE=2 SV=1	--		CP SP UP	13	2	6	2	2	25.2	3.48128e+06	4025408	4.24444e+06	3.5705e+06	2.73039e+06	4.70067e+06	2.86118e+06	3.22576e+06		1.066	1.204	1.048	0.868	0.841	0.994	0.931	1.175		0.815	0.0378738	0.952	0.638264	1.169	0.258373
pc64788.graph_c0	Pro-hevein OS=Hevea brasiliensis OX=3981 GN=HEV1 PE=1 SV=2	HEV1	Chitin recognition protein; Barwin family	SP	6	1	1	1	1	21.2							3.2558e+06
pc64946.graph_c0	Succinate dehydrogenase subunit 6, mitochondrial OS=Arabidopsis thaliana OX=3702 GN=SDH6 PE=1 SV=1	SDH6		CP SP UP	19	3	9	3	3	16.5	8.39339e+06	1.60213e+07	11956557	1.53086e+07	7.67269e+06	9.70163e+06	7.07229e+06	9.87213e+06	9.26693e+06	0.875	1.632	1.005	1.267	0.805	0.699	0.784	1.225	1.061	0.789	0.421384	0.874	0.646038	1.108	0.620884
pc65019.graph_c0	6-phosphogluconate dehydrogenase, decarboxylating 2, chloroplastic OS=Arabidopsis thaliana OX=3702 GN=At5g41670 PE=1 SV=1	At5g41670	NAD binding domain of 6-phosphogluconate dehydrogenase; 6-phosphogluconate dehydrogenase, C-terminal domain	CP SP UP	6	1	6	1	1	31.8				1.31622e+06	902411	2.46811e+06	648515	993931	2.29713e+06
pc65073.graph_c0	40S ribosomal protein S4 OS=Gossypium hirsutum OX=3635 GN=RPS4 PE=2 SV=1	RPS4	RS4NT (NUC023) domain	CP SP UP	4	1	7	1	1	31.9	3957940	3.68897e+06	5.60887e+06	733245	314807	900130	944746	823670	763084
pc65129.graph_c0	Soluble inorganic pyrophosphatase 1, chloroplastic OS=Chlamydomonas reinhardtii OX=3055 GN=ppa1 PE=1 SV=1	ppa1	Inorganic pyrophosphatase	CP SP UP	6	1	5	1	1	16.5		627081	1.73026e+06			541134		574210	1.2088e+06
pc65154.graph_c1	Ras-related protein RABE1e OS=Arabidopsis thaliana OX=3702 GN=RABE1E PE=1 SV=1	RABE1E	Ras family	CP SP UP	28	3	32	2	2	12.5	4.49183e+06	6.95111e+06	9.19093e+06	1.37956e+07	1.12282e+07	1.65724e+07	1.12529e+07	7.49191e+06	6.00563e+06	0.513	0.776	0.846	1.251	1.291	1.308	1.366	1.018	0.753	1.803	0.0168156	1.469	0.177103	0.815	0.246408
pc65382.graph_c0	Inorganic phosphate transporter 1-4 OS=Arabidopsis thaliana OX=3702 GN=PHT1-4 PE=1 SV=1	PHT1-4		CP SP UP	2	1	3	1	1	53.5	1.21319e+06	695608		2.13961e+06	1.68157e+06	2.32246e+06	642803	622082	1.34197e+06
pc65487.graph_c0	Probable alpha-mannosidase At5g13980 OS=Arabidopsis thaliana OX=3702 GN=At5g13980 PE=2 SV=1	At5g13980	Alpha mannosidase, middle domain	CP SP UP	48	5	57	3	3	15.7	9.83339e+06	1.35819e+07	1.61565e+07	7607040	7.81764e+06	6.94005e+06	9.49755e+06	9804600	9.63095e+06	1.075	1.451	1.424	0.66	0.86	0.524	1.103	1.276	1.156	0.517	0.0178986	0.895	0.383334	1.729	0.0192593
pc65487.graph_c1	Probable alpha-mannosidase At5g13980 OS=Arabidopsis thaliana OX=3702 GN=At5g13980 PE=2 SV=1	At5g13980	Glycosyl hydrolases family 38 N-terminal domain	CP SP UP	13	2	16	2	2	9.5	5.20873e+06	11855806	1.46731e+07	7321959	9425272	9.46045e+06	1.00258e+07	1.29175e+07	1.13449e+07	0.561	1.248	1.274	0.626	1.022	0.704	1.147	1.656	1.341	0.763	0.500409	1.344	0.294581	1.762	0.0338015
pc65487.graph_c2	Probable alpha-mannosidase At5g13980 OS=Arabidopsis thaliana OX=3702 GN=At5g13980 PE=2 SV=1	At5g13980	Glycosyl hydrolases family 38 N-terminal domain	CP SP UP	24	2	21	2	2	10.6	6.65689e+06	1.13042e+07	1.24709e+07	20137473	1.695e+07	1.79209e+07	1.58816e+07	1.23468e+07	1.46685e+07	0.515	0.855	0.778	1.237	1.321	0.958	1.306	1.137	1.246	1.637	0.051185	1.717	0.0250218	1.049	0.627327
pc65522.graph_c0	AT-hook motif nuclear-localized protein 14 OS=Arabidopsis thaliana OX=3702 GN=AHL14 PE=1 SV=1	AHL14	Domain of unknown function (DUF296)	CP SP UP	3	1	1	1	1	40	3.5679e+06	3.14152e+06		508887			268480		2.847e+06
pc65703.graph_c1	Haloacid dehalogenase-like hydrolase domain-containing protein Sgpp OS=Arabidopsis thaliana OX=3702 GN=SGPP PE=1 SV=2	SGPP		CP SP UP	18	1	2	1	1	6.5	590898	231361	595734	1.68691e+06	1.40083e+06	2.00518e+06	785384	776862	565058
pc65741.graph_c0	Probable xyloglucan endotransglucosylase/hydrolase protein 27 OS=Arabidopsis thaliana OX=3702 GN=XTH27 PE=2 SV=2	XTH27	Glycosyl hydrolases family 16	UP	5	1	1	1	1	25			484162
pc65811.graph_c1	SPX domain-containing protein 1 OS=Arabidopsis thaliana OX=3702 GN=SPX1 PE=1 SV=2	SPX1	SPX domain	CP SP UP	8	1	4	1	1	20.9	5354410	4.84794e+06	5.02926e+06	4313732	4918431	3189342	3330903	6069839	6712929
pc65843.graph_c0	Tripeptidyl-peptidase 2 OS=Oryza sativa subsp. japonica OX=39947 GN=TPP2 PE=2 SV=1	TPP2		CP SP UP	11	1	21	1	1	12.6	1135622	1.08652e+06	878438	1.20663e+06	830985	880260	528174	671458	707345
pc65846.graph_c0	60S ribosomal protein L13a OS=Cyanophora paradoxa OX=2762 PE=2 SV=1	--		CP SP UP	6	1	1	1	1	22.4	781885	1.02441e+06	1.16074e+06	1.11808e+06	824624	1215275	603394	792325	722416
pc65871.graph_c0	26S proteasome non-ATPase regulatory subunit 12 homolog A OS=Arabidopsis thaliana OX=3702 GN=RPN5A PE=1 SV=1	RPN5A		CP SP UP	8	3	19	3	3	39.6	885570	6.56941e+06	6.72175e+06	8.05869e+06	5.48518e+06	8.81235e+06	7.84263e+06	2.04869e+06	3.52961e+06	0.176	1.276	1.078	1.272	1.098	1.211	1.657	0.485	0.77	1.415	0.365597	1.151	0.689673	0.813	0.405588
pc65960.graph_c0	Farnesyl pyrophosphate synthase 1 OS=Parthenium argentatum OX=35935 GN=FPS1 PE=2 SV=1	FPS1		CP SP UP	13	1	2	1	1	9	637956			1575965	1.04573e+06	1.45717e+06	677141
pc65972.graph_c0	Pyrophosphate--fructose 6-phosphate 1-phosphotransferase subunit alpha OS=Solanum tuberosum OX=4113 GN=PFP-ALPHA PE=1 SV=2	PFP-ALPHA		CP SP UP	29	1	10	1	1	7.8	3.77605e+06	2.57974e+06	2.54417e+06	5.86587e+06	3.33093e+06	4.89132e+06	3.60683e+06	2826148	4.60192e+06
pc66010.graph_c0	60S ribosomal protein L22-2 OS=Arabidopsis thaliana OX=3702 GN=RPL22B PE=2 SV=1	RPL22B		CP SP UP	38	4	39	3	4	14	4.14226e+07	38498877	58516463	38786918	31337829	5.22136e+07	2.65937e+07	27351763	2.45156e+07	1.213	1.101	1.382	0.902	0.924	1.056	0.828	0.953	0.788	0.78	0.0396805	0.695	0.0140814	0.891	0.198085
pc66053.graph_c0	MLP-like protein 423 OS=Arabidopsis thaliana OX=3702 GN=MLP423 PE=2 SV=1	MLP423	Pathogenesis-related protein Bet v I family	CP SP UP	41	6	115	6	6	17	126049755	1.4541e+08	1.7554e+08	1.53063e+08	1.47503e+08	1.54205e+08	1.25045e+08	1.00977e+08	1.0926e+08	1.012	1.141	1.137	0.976	1.192	0.856	1.067	0.965	0.963	0.919	0.425875	0.91	0.146077	0.99	0.989385
pc66075.graph_c0	Transmembrane emp24 domain-containing protein p24delta9 OS=Arabidopsis thaliana OX=3702 GN=At1g26690 PE=2 SV=1	At1g26690	emp24/gp25L/p24 family/GOLD	CP SP UP	8	1	1	1	1	24.3	229602	121124	151862	242863	134872	282628	120932	257681	311689
pc66101.graph_c0	60S ribosomal protein L3 OS=Oryza sativa subsp. japonica OX=39947 GN=RPL3 PE=2 SV=2	RPL3		CP SP	4	1	2	1	1	45					140791	269716	63684.2		518631
pc66128.graph_c1	BRCA1-A complex subunit Abraxas like OS=Actinidia chinensis var. chinensis OX=1590841 GN=CEY00_Acc01828 PE=4 SV=1	CEY00_Acc01828		CP SP UP	4	1	1	1	1	30.6	636654	626503		560839	502659	661564	792384	559289	415148
pc66137.graph_c0	60S ribosomal protein L23A OS=Fritillaria agrestis OX=64177 GN=RPL23A PE=2 SV=1	RPL23A		CP SP UP	20	2	45	1	1	12.3	7.01815e+06	8.251e+06	5418406	1.63239e+07	1.08113e+07	19736720	1.12516e+07	6.05922e+06	7.17332e+06
pc66138.graph_c0	Prohibitin-6, mitochondrial OS=Arabidopsis thaliana OX=3702 GN=PHB6 PE=1 SV=1	PHB6		CP SP UP	20	3	25	3	3	21.3	2.3996e+06	2.3805e+06	3.28351e+06	4.9654e+06	3.31074e+06	6.61668e+06	3.42832e+06	2.24407e+06	2.26432e+06	0.771	0.748	0.851	1.267	1.072	1.47	1.171	0.859	0.799	1.607	0.00919435	1.194	0.253997	0.743	0.110662
pc66178.graph_c0	Polyribonucleotide nucleotidyltransferase OS=Actinidia chinensis var. chinensis OX=1590841 GN=CEY00_Acc24002 PE=4 SV=1	CEY00_Acc24002		CP UP	5	1	2	1	1	21.1	1.16136e+06		1.20032e+06
pc66191.graph_c0	Cytochrome b5 isoform E OS=Arabidopsis thaliana OX=3702 GN=CYTB5-E PE=1 SV=2	CYTB5-E	Cytochrome b5-like Heme/Steroid binding domain	CP SP UP	30	2	2	2	2	14.7	370429		110964	80480.4	115957			262554		2.173		0.525	0.375	0.685			1.834		0.393	0.435852	1.36		3.46
pc66299.graph_c0	60S ribosomal protein L37a-2 OS=Oryza sativa subsp. japonica OX=39947 GN=Os05g0557000 PE=1 SV=1	Os05g0557000		CP SP UP	21	2	9	2	2	12.5	5459938	3663742	3.51493e+06	8.00304e+06	6.10486e+06	1.02645e+07	6.88253e+06	2.58568e+06	4.00137e+06	1.074	0.704	0.558	1.25	1.209	1.396	1.439	0.606	0.864	1.65	0.0524394	1.245	0.573573	0.755	0.249117
pc66312.graph_c2	unnamed protein product, partial [Vitis vinifera]	--		CP SP UP	5	1	1	1	1	29.7	1.17822e+06		1.75368e+06	1.02621e+06	707819	1.08663e+06	865401
pc66335.graph_c0	Auxin-induced in root cultures protein 12 OS=Arabidopsis thaliana OX=3702 GN=AIR12 PE=1 SV=3	AIR12		CP SP UP	10	3	30	3	3	21.1	9.23325e+06	1.46747e+07	1.74028e+07	4.64992e+07	4.22668e+07	48838850	2.53413e+07	1.59249e+07	1.40914e+07	0.391	0.608	0.595	1.565	1.804	1.431	1.142	0.804	0.656	3.011	0.00214639	1.632	0.0895148	0.542	0.0224159
pc66378.graph_c0	Callose synthase 3 OS=Arabidopsis thaliana OX=3702 GN=CALS3 PE=3 SV=3	CALS3		CP SP UP	9	1	2	1	1	16.4	738282			892624		929117	1.06073e+06	728188	1.05565e+06
pc66414.graph_c0	Alpha-xylosidase 1 OS=Arabidopsis thaliana OX=3702 GN=XYL1 PE=1 SV=1	XYL1	Galactose mutarotase-like	CP SP UP	12	3	24	3	3	37.4	4.951e+06	5.0945e+06	5.39049e+06	1.01549e+07	8.54412e+06	1.0867e+07	18828535	9.30472e+06	9.78205e+06	0.593	0.596	0.521	0.966	1.03	0.9	2.397	1.327	1.286	1.694	0.000855009	2.93	0.0075602	1.73	0.0700594
pc66546.graph_c0	Universal stress protein A-like protein OS=Arabidopsis thaliana OX=3702 GN=At3g01520 PE=1 SV=2	At3g01520	Universal stress protein family	CP SP UP	15	2	20	2	2	17	6.70794e+06	1.59107e+06	4.44026e+06	1.47303e+07	9.89377e+06	18759183	9.35728e+06	8.84952e+06	9.74077e+06	0.792	0.184	0.423	1.382	1.177	1.532	1.175	1.244	1.263	2.924	0.0454606	2.632	0.0554083	0.9	0.278366
pc66682.graph_c0	Tetraketide alpha-pyrone reductase 1 OS=Arabidopsis thaliana OX=3702 GN=TKPR1 PE=1 SV=1	TKPR1		CP SP UP	14	1	5	1	1	8.9	472620			897164		1.63036e+06		229744	410192
pc67194.graph_c0	Late embryogenesis abundant protein (LEA) family protein OS=Actinidia rufa OX=165716 GN=Acr_28g0008690 PE=4 SV=1	Acr_28g0008690		CP SP UP	10	1	14	1	1	11.6	2.66018e+06	1.19759e+06	2.76381e+06	8512204	5420835	12825298	4.16089e+06	2.9641e+06	2.84022e+06
pc67201.graph_c0	Glyceraldehyde-3-phosphate dehydrogenase, cytosolic OS=Petroselinum crispum OX=4043 GN=GAPC PE=2 SV=1	GAPC	Glyceraldehyde 3-phosphate dehydrogenase, C-terminal domain	CP SP UP	39	3	45	3	3	9.5	6.66391e+07	3.56523e+07	7.18697e+07	1.07923e+08	7.74622e+07	1.38186e+08	6.70596e+07	64335864	7.32697e+07	0.942	0.493	0.82	1.212	1.103	1.35	1.008	1.083	1.137	1.625	0.0649343	1.431	0.120158	0.881	0.140664
pc67545.graph_c0	Probable aspartyl aminopeptidase OS=Ricinus communis OX=3988 GN=RCOM_1506700 PE=2 SV=2	RCOM_1506700		CP SP UP	13	1	2	1	1	10	475790				1.48746e+06		681773	276845
pc67696.graph_c0	40S ribosomal protein S8 OS=Zea mays OX=4577 GN=RPS8 PE=2 SV=2	RPS8		CP SP UP	33	5	53	4	5	23.4	2.59507e+07	2.76087e+07	2.7275e+07	3.43719e+07	2.4091e+07	3.73877e+07	2.49248e+07	1.90379e+07	2.07957e+07	1.067	1.11	0.905	1.122	0.998	1.063	1.09	0.932	0.939	1.033	0.648868	0.961	0.655251	0.93	0.29437
pc67812.graph_c1	Laccase-17 OS=Arabidopsis thaliana OX=3702 GN=LAC17 PE=2 SV=1	LAC17	Multicopper oxidase; Multicopper oxidase	UP	5	1	1	1	1	26.5	453037	505204	1.19243e+06
pc67812.graph_c4	Laccase-4 OS=Oryza sativa subsp. japonica OX=39947 GN=LAC4 PE=2 SV=1	LAC4	Multicopper oxidase; Multicopper oxidase	UP	4	1	7	1	1	27	1.57596e+06	3983806	7.58175e+06
pc67812.graph_c7	Laccase-17 OS=Arabidopsis thaliana OX=3702 GN=LAC17 PE=2 SV=1	LAC17	Multicopper oxidase	CP SP UP	42	3	7	3	3	10.7	9.90736e+06	1.60785e+07	3.64294e+07	2.02167e+06	1.80257e+06	2.14444e+06	774771	2.18183e+06	733232	1.365	2.165	4.048	0.221	0.25	0.204	0.113	0.358	0.111	0.089	0.00192535	0.077	0.00623001	0.862	0.477494
pc67942.graph_c0	late embryogenesis abundant protein 7 [Momordica charantia]	--		CP SP UP	47	4	45	4	4	13.7	6.30421e+06	1.87117e+06	7809749	1.51362e+07	7.42611e+06	2.6248e+07	7.21918e+06	4.67382e+06	1.03563e+07	0.719	0.209	0.719	1.371	0.853	2.07	0.875	0.635	1.297	2.607	0.0994221	1.704	0.241718	0.654	0.286912
pc67972.graph_c0	Tetraketide alpha-pyrone reductase 1 OS=Arabidopsis thaliana OX=3702 GN=TKPR1 PE=1 SV=1	TKPR1		CP SP UP	21	2	16	1	1	11.2	453766	302145	532431	544873	423921	667462	629345	174154	213513
pc67978.graph_c0	NAD(P)-bd_dom domain-containing protein OS=Camellia sinensis var. sinensis OX=542762 GN=TEA_017632 PE=4 SV=1	TEA_017632		CP SP UP	16	1	4	1	1	10.8	370332		512116	557665	370169	434784	507870	527048	606445
pc67983.graph_c0	60S acidic ribosomal protein P3 OS=Zea mays OX=4577 GN=RPP3A PE=1 SV=3	RPP3A		CP SP UP	15	1	7	1	1	12.2	1.30575e+07	15629905	2.15699e+07	1.81484e+07	1.53167e+07	1.69208e+07	1.20465e+07	1.35718e+07	1.47046e+07
pc67988.graph_c0	Delta-1-pyrroline-5-carboxylate synthase OS=Actinidia deliciosa OX=3627 PE=2 SV=1	--		CP SP UP	18	8	48	6	8	63.7	6.60968e+06	3.17737e+06	5.79699e+06	1.41666e+07	1.22571e+07	3.18246e+07	1.03266e+07	2.05881e+07	1.32908e+07	0.556	0.261	0.393	0.946	1.038	1.851	0.923	2.062	1.228	3.169	0.0189879	3.482	0.018234	1.099	0.803554
pc68123.graph_c2	ABC transporter F family member 4 OS=Arabidopsis thaliana OX=3702 GN=ABCF4 PE=2 SV=1	ABCF4	ABC transporter	CP SP UP	8	2	7	2	2	29.6	2.09795e+06	3.27225e+06	1.81909e+06	3.45829e+06	2.46023e+06	3.8212e+06	1.44823e+06	2.365e+06	2925452	0.88	1.342	0.616	1.152	1.039	1.108	0.646	1.181	1.348	1.162	0.427788	1.119	0.735999	0.962	0.729355
pc68144.graph_c0	Aspartyl protease family protein At5g10770 OS=Arabidopsis thaliana OX=3702 GN=At5g10770 PE=2 SV=1	At5g10770		CP SP UP	2	1	2	1	1	51.8	133968	219490		326001	289937		1504361	602514	281645
pc68148.graph_c0	Heat shock protein 83 OS=Ipomoea nil OX=35883 GN=HSP83A PE=2 SV=1	HSP83A		CP SP UP	10	6	109	1	1	52.1	2.49812e+06	3.05559e+06	2.43146e+06	4286814	2571322	5013191	2530994	1.98444e+06	2.05908e+06
pc68190.graph_c0	Glyceraldehyde-3-phosphate dehydrogenase, cytosolic OS=Gracilaria gracilis OX=2777 GN=GAPC PE=3 SV=1	GAPC	Glyceraldehyde 3-phosphate dehydrogenase, NAD binding domain; Glyceraldehyde 3-phosphate dehydrogenase, C-terminal domain	CP SP UP	7	3	27	2	2	37.3	2.75236e+06	5.42834e+06	3.35834e+06	7.69353e+06	7.20761e+06	8.18622e+06	7.12507e+06	2.49228e+06	2.18672e+06	0.589	1.135	0.579	1.307	1.552	1.21	1.62	0.635	0.514	1.767	0.0577477	1.202	0.815191	0.681	0.228597
pc68499.graph_c0	Subtilisin-like protease SBT3.4 OS=Arabidopsis thaliana OX=3702 GN=SBT3.4 PE=3 SV=1	SBT3.4	Peptidase inhibitor I9	CP SP UP	9	1	3	1	1	13.8			250408	947371	925273	769280	637755	519269	652125
pc68536.graph_c0	alanine-tRNA ligase [Trema orientalis]	--		CP SP UP	4	1	2	1	1	29.8	3.37154e+06	4470764	7.18805e+06	6.97077e+06	6.42665e+06	11371002	4.92068e+06	5848341	3.0826e+06
pc68662.graph_c0	Sorbitol dehydrogenase OS=Arabidopsis thaliana OX=3702 GN=SDH PE=1 SV=1	SDH	Alcohol dehydrogenase GroES-like domain	CP SP UP	5	2	8	2	2	39.5	1.6857e+06	1.79532e+06	2.28999e+06	1.46093e+06	969300	1.61513e+06	1.67549e+06	806808	729603	1.285	1.337	1.408	0.884	0.744	0.851	1.358	0.732	0.611	0.615	0.00113789	0.67	0.131174	1.09	0.917611
pc68702.graph_c0	GDSL esterase/lipase 3 OS=Arabidopsis thaliana OX=3702 GN=GLIP3 PE=2 SV=2	GLIP3		CP SP UP	6	1	7	1	1	30.4	2.13858e+06			1.41805e+06	1.57129e+06	1.63413e+06	1.20756e+06	1500788	1487729
pc68748.graph_c0	Adenosylhomocysteinase OS=Nicotiana tabacum OX=4097 GN=SAHH PE=2 SV=1	SAHH	S-adenosyl-L-homocysteine hydrolase	CP SP UP	23	3	81	1	1	9.9	4313424	6505924	7470623	21942602	13980361	19877120	12857374	7479490	6560348
pc68953.graph_c0	DLH domain-containing protein OS=Camellia sinensis OX=4442 GN=HYC85_014422 PE=4 SV=1	HYC85_014422	Dienelactone hydrolase family	CP SP UP	12	3	34	3	3	30.9	9813388	1.49698e+07	1.92754e+07	2.58357e+07	21434882	2.34784e+07	2.00616e+07	1.18419e+07	1.24346e+07	0.612	0.913	0.97	1.28	1.347	1.013	1.331	0.88	0.852	1.459	0.0822587	1.228	0.374416	0.841	0.329746
pc68960.graph_c1	PREDICTED: protein MEMO1 [Vitis vinifera]	--		CP SP UP	11	2	2	2	2	30.2	35273904	47038200	53749512	47114708	46595508	53265120	50268320	49363892	50951508	0.808	1.053	0.993	0.857	1.074	0.843	1.224	1.346	1.281	0.972	0.812517	1.349	0.0228424	1.388	0.0157583
pc68967.graph_c0	Thaumatin-like protein OS=Actinidia deliciosa OX=3627 GN=tlp PE=1 SV=2	tlp	Thaumatin family	CP SP UP	20	4	11	4	4	24.2	1.197e+06	622529	1.45131e+06	2.1815e+06	2.02449e+06	2.08851e+06	8.23958e+06	3.111e+06	4.89955e+06	0.46	0.234	0.45	0.666	0.784	0.555	3.369	1.425	2.069	1.753	0.0702611	5.999	0.00600326	3.423	0.0117807
pc68991.graph_c0	vacuolar invertase INV15 [Camellia sinensis]	--		CP SP UP	17	1	4	1	1	9	1.50945e+06	1844176	2853590	1.86128e+06		1.72842e+06	2030690	4.32874e+06
pc69031.graph_c0	40S ribosomal protein S5 (Fragment) OS=Cicer arietinum OX=3827 GN=RPS5 PE=2 SV=1	RPS5	Ribosomal protein S7p/S5e	CP SP UP	7	1	5	1	1	24.3	741671	346923	279643	278831	175103	407848	302722	418496	799585
pc69051.graph_c1	GTP-binding nuclear protein Ran-3 OS=Arabidopsis thaliana OX=3702 GN=RAN3 PE=1 SV=2	RAN3	Ras family	CP SP UP	12	3	26	1	1	27.6	635550	289077		1.49364e+06	1.69336e+06	1.5723e+06	843588	372187
pc69242.graph_c0	unnamed protein product [Coffea canephora]	--		CP SP UP	7	1	20	1	1	18.4	3890008	4.17885e+06	6.63841e+06	5.06197e+06	4.73901e+06	6.54731e+06	3223195	3.72157e+06	4.98167e+06
pc69296.graph_c0	Lipid transfer-like protein VAS OS=Arabidopsis thaliana OX=3702 GN=VAS PE=2 SV=1	VAS		CP SP UP	7	1	5	1	1	18.2				4.70675e+06		5.49648e+06	2.93213e+06	1624068	3.34042e+06
pc69326.graph_c0	Glucose-6-phosphate isomerase, cytosolic OS=Spinacia oleracea OX=3562 GN=PGIC PE=2 SV=2	PGIC	Phosphoglucose isomerase	CP SP UP	7	1	7	1	1	19.7	3.11536e+06	3.21586e+06	2187484	1.69599e+06	1.54172e+06	2.51957e+06	1.73948e+06	2438045	2.1008e+06
pc69463.graph_c1	Uncharacterized protein	--		CP SP UP	48	2	27	2	2	6.3	1.40759e+07	1.0097e+07	1.03767e+07	2.04589e+07	1.8157e+07	2.72166e+07	1.40863e+07	1.05597e+07	1.77354e+07	0.979	0.686	0.582	1.13	1.272	1.308	1.042	0.874	1.355	1.651	0.0306587	1.456	0.12709	0.882	0.357431
pc69568.graph_c0	Purple acid phosphatase 3 OS=Arabidopsis thaliana OX=3702 GN=PAP3 PE=2 SV=1	PAP3	Calcineurin-like phosphoesterase	CP SP UP	15	2	7	2	2	18.9	2.57494e+08	2.09942e+08	1.97647e+08	1.45565e+08	1.55113e+08	212292672	1.30752e+08	1.28407e+08	2.67198e+08	1.5	1.196	0.929	0.673	0.91	0.855	0.81	0.891	1.709	0.673	0.0808838	0.941	0.73125	1.399	0.3204
pc69699.graph_c0	Ubiquitin-activating enzyme E1 2 OS=Arabidopsis thaliana OX=3702 GN=UBA2 PE=1 SV=1	UBA2		CP	17	1	1	1	1	7.7
pc69725.graph_c0	UBP1-associated protein 2C OS=Arabidopsis thaliana OX=3702 GN=UBA2C PE=2 SV=1	UBA2C	RNA recognition motif. (a.k.a. RRM, RBD, or RNP domain)	CP SP UP	6	1	11	1	1	21.5	5.48409e+06	9055286	3.83846e+06	1.99992e+06	1.628e+06	2.07574e+06	1.52163e+06	2.27024e+06	2.89548e+06
pc69738.graph_c0	Putative invertase inhibitor OS=Platanus acerifolia OX=140101 PE=1 SV=1	--	Plant invertase/pectin methylesterase inhibitor	CP SP UP	12	2	15	2	2	23.1	1579608	1.02582e+06	8.22123e+06	4.67255e+06	4.2433e+06	6.06619e+06	3607203	2.58591e+06	3.77808e+06	0.438	0.278	1.84	1.03	1.186	1.164	1.064	0.854	1.151	1.322	0.341584	1.201	0.423336	0.908	0.36232
pc69782.graph_c0	prefoldin subunit 1 [Quercus suber]	--		CP SP UP	14	1	6	1	1	7.4	2.81197e+06	3996520	3.7954e+06	3.30039e+06	3264419	5.03703e+06	3861296	2.44455e+06	3.26012e+06
pc69785.graph_c4	Mitochondrial phosphate carrier protein 3, mitochondrial OS=Arabidopsis thaliana OX=3702 GN=MPT3 PE=1 SV=1	MPT3		CP SP UP	15	3	16	1	1	22.3	2.16526e+06			4.45261e+06	3.36622e+06	7021014	3262741	2557252	2.36463e+06
pc69895.graph_c0	Uncharacterized protein	--		CP SP UP	29	2	33	2	2	9	744180	666569	432073	119756387	145963203	119284785	4.56052e+07	4.00033e+07	3.60477e+07	0.015	0.013	0.007	1.857	2.87	1.61	0.947	0.93	0.773	181.057	5.71777e-05	75.714	5.57637e-05	0.418	0.0104025
pc70019.graph_c0	Dev_Cell_Death domain-containing protein [Cephalotus follicularis]	--		CP SP UP	24	3	23	3	3	26.2	18528011	1.41483e+07	1.89364e+07	9775625	7.90268e+06	1.17182e+07	6.80661e+06	14581481	1.35916e+07	1.586	1.184	1.308	0.665	0.681	0.693	0.619	1.486	1.278	0.5	0.00137746	0.83	0.435293	1.659	0.179078
pc70048.graph_c0	ATPase 9, plasma membrane-type OS=Arabidopsis thaliana OX=3702 GN=AHA9 PE=2 SV=2	AHA9		CP SP UP	18	5	47	4	4	41.1	6.83623e+06	1.73693e+06	4635729	1.49174e+07	9.05796e+06	1.96459e+07	1.21102e+07	6.8209e+06	8.1971e+06	0.809	0.201	0.442	1.401	1.079	1.606	1.523	0.96	1.065	2.814	0.0490304	2.444	0.0741336	0.868	0.461794
pc70083.graph_c0	Enolase OS=Mesembryanthemum crystallinum OX=3544 GN=PGH1 PE=2 SV=1	PGH1	Enolase, N-terminal domain; Enolase, C-terminal TIM barrel domain	CP SP UP	2	1	2	1	1	42.6	929749	1.01576e+06	1.8201e+06	1.09269e+06	503788	1.57888e+06	930614	811455	1.04073e+06
pc70173.graph_c1	50S ribosomal protein L12, chloroplastic OS=Nicotiana sylvestris OX=4096 PE=2 SV=1	--	Ribosomal protein L7/L12 C-terminal domain	CP SP UP	7	1	2	1	1	22.5		1.13192e+06	1.69556e+06	1.02311e+06		1.02069e+06	1.31594e+06
pc70227.graph_c0	Serine/threonine-protein phosphatase BSL3 OS=Arabidopsis thaliana OX=3702 GN=BSL3 PE=1 SV=2	BSL3		CP	8	1	2	1	1	17.5
pc70285.graph_c0	GDSL esterase/lipase At5g14450 OS=Arabidopsis thaliana OX=3702 GN=At5g14450 PE=2 SV=1	At5g14450		CP SP UP	4	1	8	1	1	45	272859	261208	258990	372597	261370	342093	671731	442754	364093
pc70351.graph_c0	Beta-galactosidase 13 OS=Arabidopsis thaliana OX=3702 GN=BGAL13 PE=2 SV=1	BGAL13	Glycosyl hydrolases family 35; Beta-galactosidase jelly roll domain; Galactose binding lectin domain	CP SP UP	19	12	71	12	12	68.8	4.49134e+07	4.40031e+07	5.93614e+07	8.75504e+07	7.10263e+07	7.94267e+07	5.87338e+07	6.67802e+07	6.61187e+07	0.772	0.739	0.823	1.195	1.229	0.943	1.073	1.366	1.247	1.443	0.0158338	1.579	0.00417457	1.095	0.446314
pc70351.graph_c1	Beta-galactosidase 6 OS=Arabidopsis thaliana OX=3702 GN=BGAL6 PE=2 SV=1	BGAL6	Glycosyl hydrolases family 35	CP SP	11	2	13	2	2	24.9				5554236	3.4537e+06	5.52356e+06	2.83441e+06						1.121	0.884	0.97	0.766							0.772
pc70420.graph_c0	Uncharacterized protein	--		CP SP UP	22	1	4	1	1	10.9		86315.1				413941	403810	222471	393512
pc70443.graph_c0	Ubiquitin-conjugating enzyme E2-17 kDa OS=Solanum lycopersicum OX=4081 PE=2 SV=1	--	Ubiquitin-conjugating enzyme	CP SP UP	9	1	16	1	1	13.1	10058112	11194560	10477461	11571648	9487520	12978745	9624583	7321123	7127529
pc70496.graph_c0	UDP-glucose 6-dehydrogenase 5 OS=Oryza sativa subsp. japonica OX=39947 GN=UGD5 PE=2 SV=1	UGD5	UDP-glucose/GDP-mannose dehydrogenase family, NAD binding domain; UDP-glucose/GDP-mannose dehydrogenase family, central domain; UDP-glucose/GDP-mannose dehydrogenase family, UDP binding domain	CP SP UP	32	12	97	7	11	53.8	3.25826e+07	2.10761e+07	2.92828e+07	5.07573e+07	3.68752e+07	5.81384e+07	3.95909e+07	3.19283e+07	3.66904e+07	0.96	0.607	0.696	1.188	1.094	1.184	1.24	1.12	1.187	1.532	0.0326173	1.567	0.0282464	1.023	0.596195
pc70565.graph_c0	26S proteasome regulatory subunit S10B homolog B OS=Arabidopsis thaliana OX=3702 GN=RPT4B PE=1 SV=1	RPT4B	ATPase family associated with various cellular activities (AAA)	CP SP UP	21	8	65	7	7	44.7	4.52719e+07	5.25867e+07	5.23472e+07	5.98653e+07	5.08829e+07	7.55774e+07	3.98201e+07	4.30605e+07	4.48084e+07	0.969	1.099	0.903	1.017	1.096	1.117	0.905	1.097	1.052	1.087	0.250911	1.028	0.753799	0.946	0.418837
pc70611.graph_c0	60S acidic ribosomal protein P2 OS=Parthenium argentatum OX=35935 PE=3 SV=1	--		CP SP UP	55	4	62	3	4	11.3	4.25477e+07	3.61701e+07	4.50801e+07	4.06415e+07	3.67202e+07	5.8494e+07	4.33142e+07	3.53944e+07	3.34439e+07	1.136	0.944	0.971	0.862	0.988	1.08	1.23	1.125	0.981	0.96	0.660277	1.093	0.369228	1.139	0.23494
pc70644.graph_c1	Peptidyl-prolyl cis-trans isomerase CYP19-4 OS=Arabidopsis thaliana OX=3702 GN=CYP19-4 PE=1 SV=2	CYP19-4	Cyclophilin type peptidyl-prolyl cis-trans isomerase/CLD	CP SP UP	29	3	29	3	3	14.6	1.45045e+08	1.14835e+08	1.65948e+08	5.77444e+07	5.74752e+07	7.71015e+07	4.77298e+07	9.10814e+07	1.02072e+08	1.677	1.297	1.547	0.53	0.669	0.616	0.587	1.254	1.296	0.401	0.000866911	0.694	0.194104	1.728	0.140098
pc70658.graph_c2	Pollen-specific leucine-rich repeat extensin-like protein 3 OS=Arabidopsis thaliana OX=3702 GN=PEX3 PE=2 SV=1	PEX3		CP SP UP	11	2	4	2	2	26	1.0383e+06	1.07961e+06	1.54895e+06	1.54588e+06	1.0741e+06	1.89092e+06	1.70715e+06	1.17936e+06	1.23478e+06	0.838	0.852	1.009	0.991	0.873	1.055	1.465	1.134	1.095	1.082	0.387318	1.369	0.0475491	1.266	0.0988991
pc70726.graph_c0	Protein RBL OS=Arabidopsis thaliana OX=3702 GN=RBL PE=1 SV=1	RBL		CP SP UP	3	2	4	2	2	61.1	422276	907437	1.15734e+06	521054	364907	1.10626e+06	752601			0.623	1.309	1.378	0.611	0.542	1.129	1.181			0.689	0.344715	1.07		1.553
pc70758.graph_c0	MLP-like protein 43 OS=Arabidopsis thaliana OX=3702 GN=MLP43 PE=1 SV=1	MLP43	Pathogenesis-related protein Bet v I family	CP SP UP	27	3	17	3	3	17	2013213	1.98375e+06		1.17733e+07	12949155	1.14104e+07	9.58829e+06	3.97242e+06	4.15209e+06	0.307	0.296		1.427	1.99	1.204	1.555	0.722	0.696	5.109	0.00350987	3.287	0.0457767	0.643	0.177197
pc70794.graph_c0	Cupin_5 domain-containing protein OS=Nyssa sinensis OX=561372 GN=F0562_029800 PE=4 SV=1	F0562_029800	Cupin superfamily (DUF985)	CP SP UP	16	1	10	1	1	11	1.86919e+06	1610272	2.07093e+06	1.59944e+06	1.10373e+06	1.72035e+06	2.42202e+06	1.77777e+06	2.10508e+06
pc70809.graph_c0	Histone H4 OS=Glycine max OX=3847 PE=3 SV=1	--		CP SP UP	45	8	851	8	8	13.8	2.00981e+09	2.34155e+09	3.02412e+09	2.39534e+09	1.67904e+09	3.08379e+09	1.80867e+09	1.47093e+09	1.3994e+09	1.039	1.183	1.261	0.983	0.874	1.102	0.994	0.905	0.794	0.85	0.134902	0.773	0.0405782	0.91	0.371391
pc70879.graph_c0	Clathrin heavy chain 1 OS=Oryza sativa subsp. japonica OX=39947 GN=Os11g0104900 PE=3 SV=1	Os11g0104900		CP SP UP	26	4	27	4	4	23.4	4.19384e+06	3.90234e+06	4.90851e+06	6.55662e+06	5.09654e+06	9.1927e+06	4.20395e+06	3.36077e+06	3.12473e+06	0.935	0.85	0.883	1.161	1.144	1.417	0.996	0.892	0.765	1.395	0.0114915	0.994	0.901981	0.713	0.030074
pc70945.graph_c1	Peptidyl-prolyl cis-trans isomerase CYP22 OS=Arabidopsis thaliana OX=3702 GN=CYP22 PE=2 SV=1	CYP22	Cyclophilin type peptidyl-prolyl cis-trans isomerase/CLD	CP SP UP	11	2	8	2	2	22.9	288238	1.23988e+06	1.0707e+06	1.82535e+06	986071	2.21822e+06	1.44656e+06	184372	217380	0.302	1.27	0.905	1.519	1.04	1.607	1.611	0.23	0.25	1.682	0.218257	0.844	0.59765	0.502	0.164738
pc70949.graph_c0	Mitochondrial import inner membrane translocase subunit Tim13 OS=Oryza sativa subsp. japonica OX=39947 GN=TIM13 PE=3 SV=2	TIM13	Tim10/DDP family zinc finger	CP SP UP	33	2	11	2	2	9.4	3.75609e+06	2.71905e+06	4411384	4.49312e+06	3.75545e+06	5.40612e+06	4.14634e+06	3.66919e+06	4.55649e+06	1.011	0.715	0.957	0.96	1.017	1.005	1.186	1.175	1.346	1.111	0.345065	1.382	0.0457343	1.243	0.010226
pc70980.graph_c0	Elongation factor 1-beta 1 OS=Arabidopsis thaliana OX=3702 GN=At5g12110 PE=2 SV=2	At5g12110	EF-1 guanine nucleotide exchange domain	CP SP UP	34	6	74	6	6	24.4	4.93415e+07	5.08484e+07	5.15378e+07	5.2941e+07	3.94407e+07	5.86197e+07	3.64808e+07	3.66571e+07	3.95128e+07	1.18	1.188	0.994	1.005	0.949	0.969	0.927	1.043	1.037	0.869	0.0871515	0.894	0.191232	1.029	0.551937
pc70999.graph_c0	Protein RNA-directed DNA methylation like OS=Actinidia chinensis var. chinensis OX=1590841 GN=CEY00_Acc27598 PE=4 SV=1	CEY00_Acc27598	Zinc knuckle	CP SP UP	5	1	1	1	1	22.8	289542	365834	689180	1.16464e+06	1.00271e+06	1.22476e+06	592017	438165	363949
pc71121.graph_c0	Acyl carrier protein 1, mitochondrial OS=Arabidopsis thaliana OX=3702 GN=MTACP1 PE=1 SV=1	MTACP1	Phosphopantetheine attachment site	CP SP UP	6	1	2	1	1	15.7		606152	506465	1.3111e+06	666337	1.42251e+06	540640	797222
pc71147.graph_c0	O-fucosyltransferase family protein OS=Camellia sinensis var. sinensis OX=542762 GN=TEA_001569 PE=3 SV=1	TEA_001569	Potato type II proteinase inhibitor family	CP SP UP	36	2	17	2	2	7.9	7.83791e+06	2.73029e+06	4767960	3.32416e+06	3.18368e+06	2.42427e+06	3.27576e+06	2.92157e+06	1.20777e+07	1.83	0.623	0.898	0.616	0.748	0.391	0.813	0.812	3.095	0.524	0.192754	1.409	0.695161	2.689	0.170773
pc71148.graph_c0	Delta(3,5)-Delta(2,4)-dienoyl-CoA isomerase, peroxisomal OS=Arabidopsis thaliana OX=3702 GN=DCI1 PE=2 SV=1	DCI1	Enoyl-CoA hydratase/isomerase family	SP	3	1	1	1	1	29.6							3.75095e+06	82764.5	2.2399e+06
pc71290.graph_c0	Eukaryotic initiation factor 4A-3 OS=Arabidopsis thaliana OX=3702 GN=TIF4A-3 PE=1 SV=1	TIF4A-3	DEAD/DEAH box helicase	CP SP UP	8	4	22	3	3	44.5		1.76472e+06	2673402	467978	448046	1013210		381876	742525		1.778	2.223	0.383	0.465	0.722		0.469	0.841	0.262	0.0127457	0.327	0.0663598	1.252	0.550076
pc71328.graph_c0	14-3-3-like protein GF14 iota OS=Arabidopsis thaliana OX=3702 GN=GRF12 PE=2 SV=1	GRF12	14-3-3 protein	CP SP UP	41	7	47	6	6	22.3	6.37818e+06	2.12061e+06	4.98196e+06	1.81604e+07	1.368e+07	1.80994e+07	1.22005e+07	1.03114e+07	1.18555e+07	0.648	0.21	0.408	1.464	1.399	1.27	1.317	1.247	1.322	3.265	0.0176969	3.07	0.0202792	0.94	0.260265
pc71341.graph_c1	Protein SUPPRESSOR OF NPR1-1 CONSTITUTIVE 4 OS=Arabidopsis thaliana OX=3702 GN=LRK10L-2.6 PE=1 SV=1	LRK10L-2.6		CP SP UP	6	1	7	1	1	20.1	531029	1.00351e+06	867508	1.02522e+06	1.04453e+06	992720	901216	570605	576725
pc71341.graph_c2	Glycerophosphodiester phosphodiesterase GDPDL4 OS=Arabidopsis thaliana OX=3702 GN=GDPDL4 PE=1 SV=1	GDPDL4		CP SP UP	29	2	9	2	2	9.3	2.9249e+06	2.43493e+06	1.29038e+06	1.34704e+06	1.58776e+06	1.43229e+06	1.57444e+06	1.43804e+06	2.1607e+06	1.794	1.46	0.638	0.656	0.981	0.607	1.027	1.05	1.455	0.577	0.237617	0.908	0.953058	1.574	0.0679205
pc71370.graph_c1	Anther-specific protein LAT52 OS=Solanum lycopersicum OX=4081 GN=LAT52 PE=2 SV=1	LAT52		CP SP UP	24	4	79	4	4	20.2	5.90474e+07	6.91353e+07	7.22293e+07	132090425	8.69367e+07	2.04794e+08	1.01923e+08	1.02334e+08	1.43185e+08	0.604	0.691	0.595	1.072	0.895	1.447	1.107	1.245	1.607	1.806	0.0178815	2.095	0.00368589	1.16	0.431466
pc71393.graph_c0	PREDICTED: vam6/Vps39-like protein [Vitis vinifera]	--		CP SP UP	2	1	3	1	1	57.4	599539	353216	585560	270923	274379	266026	277159	515050	445286
pc71448.graph_c0	40S ribosomal protein S2-2 OS=Arabidopsis thaliana OX=3702 GN=RPS2B PE=2 SV=1	RPS2B	Ribosomal protein S5, C-terminal domain	CP SP	33	2	12	1	1	8.8				1100183	1.12333e+06	839428	645280
pc71481.graph_c0	Scopoletin glucosyltransferase OS=Nicotiana tabacum OX=4097 GN=TOGT1 PE=1 SV=1	TOGT1		CP SP UP	2	1	4	1	1	53.6	1.63563e+06	2.18754e+06	2.90935e+06	1.49055e+06	1.03193e+06	1.92152e+06	893403	647941	1.00359e+06
pc71528.graph_c0	GDSL esterase/lipase At2g04570 OS=Arabidopsis thaliana OX=3702 GN=At2g04570 PE=2 SV=1	At2g04570		CP SP UP	3	1	1	1	1	39.5		309485	469458	633680	401249	640673	789535		382960
pc71532.graph_c0	NHL domain-containing protein OS=Actinidia rufa OX=165716 GN=Acr_00g0025350 PE=4 SV=1	Acr_00g0025350		CP SP UP	3	1	1	1	1	38	884065	1.33182e+06		1.22798e+06	1.43664e+06	1.53038e+06	1.05294e+06	950284	1197961
pc71610.graph_c0	Miraculin OS=Synsepalum dulcificum OX=3743 PE=1 SV=3	--	Trypsin and protease inhibitor	CP SP UP	11	2	3	2	2	25.6		281202		1225931	1.12331e+06	1.05531e+06	2.31918e+06	1.36721e+06	973448		0.254		0.901	1.047	0.675	2.282	1.506	0.989	3.442		6.269		1.821	0.110872
pc71761.graph_c0	Probable pectinesterase 53 OS=Arabidopsis thaliana OX=3702 GN=PME53 PE=2 SV=1	PME53		CP SP UP	5	1	1	1	1	22.5	2.39425e+06	1.77707e+06	5.18759e+06			5.02774e+06		2.42494e+06	2.03985e+06
pc71858.graph_c0	Coatomer subunit zeta-1 OS=Arabidopsis thaliana OX=3702 GN=At1g60970 PE=2 SV=1	At1g60970	Clathrin adaptor complex small chain	CP SP UP	14	3	14	3	3	19.1	2.08428e+06	2.37373e+06	2588743	7.41103e+06	2.71937e+06	3.39291e+06	4.36927e+06	3.79912e+06	3.75385e+06	0.637	0.709	0.638	1.798	0.837	0.717	1.419	1.382	1.26	1.69	0.19916	2.047	0.000143825	1.212	0.389601
pc72100.graph_c0	Peroxidase 55 OS=Arabidopsis thaliana OX=3702 GN=PER55 PE=1 SV=1	PER55	Peroxidase	CP SP UP	8	2	11	2	2	34.7	1.2791e+06		1.70613e+06	1.25981e+06	1.59229e+06	3.29892e+06	9.10523e+06	2106081	2.04355e+06	0.504		0.542	0.394	0.632	0.899	3.816	0.988	0.885	1.227	0.661473	3.626	0.182047	2.955	0.162741
pc72199.graph_c0	Non-specific lipid-transfer protein 2 OS=Prunus armeniaca OX=36596 PE=1 SV=1	--		CP SP UP	22	3	28	3	3	12.2	1.07643e+07	1.62009e+07	1.00982e+07	45427065	3.34627e+07	3.36134e+07	2.20229e+07	9.88938e+06	1.43788e+07	0.546	0.803	0.413	1.829	1.708	1.178	1.187	0.597	0.8	2.676	0.0131741	1.467	0.241778	0.548	0.0612276
pc72285.graph_c0	Probable mannitol dehydrogenase OS=Fragaria ananassa OX=3747 GN=CAD PE=2 SV=1	CAD		CP SP UP	8	1	9	1	1	13.7	967637	1.41316e+06	2.86852e+06	3.42616e+06	2.43727e+06	3.54802e+06	1764409	847738	1649535
pc72332.graph_c0	Pyruvate kinase 2, cytosolic OS=Oryza sativa subsp. japonica OX=39947 GN=Os12g0145700 PE=2 SV=1	Os12g0145700		CP SP UP	16	1	1	1	1	6.8	1.32552e+06	1.51523e+06	2.68536e+06	2.60381e+06	1.79477e+06	2.37945e+06	1.86918e+06	1.75766e+06	1.99018e+06
pc72341.graph_c0	Defensin-like protein OS=Petunia integrifolia OX=4103 PE=2 SV=1	--	Gamma-thionin family	CP SP UP	17	1	1	1	1	8.7		120308		370123	445366	357964	396145		485992
pc72351.graph_c0	Mitochondrial import inner membrane translocase subunit TIM8 OS=Arabidopsis thaliana OX=3702 GN=TIM8 PE=1 SV=1	TIM8	Tim10/DDP family zinc finger	CP SP UP	25	1	6	1	1	6.7	854030	957170	1143316	1.93687e+06	1.86766e+06	2251293	1.28886e+06	1.29665e+06	1.37528e+06
pc72373.graph_c0	Germin-like protein 5-1 OS=Oryza sativa subsp. japonica OX=39947 GN=Os05g0277500 PE=2 SV=1	Os05g0277500	Cupin	CP SP UP	7	1	5	1	1	18.7	8.11114e+06	1.23566e+07	24426152	422998			629042	1.42012e+06	1559483
pc72377.graph_c0	Kirola OS=Actinidia deliciosa OX=3627 PE=1 SV=1	--	Pathogenesis-related protein Bet v I family	CP SP UP	23	3	10	3	3	19.6	4.24565e+06	6.17837e+06	7.6954e+06	6.63476e+06	5.22243e+06	7.42507e+06	6.4494e+06	3.40255e+06	4.05186e+06	0.822	1.169	1.201	1.02	1.018	0.993	1.327	0.784	0.861	0.95	0.774353	0.931	0.698654	0.981	0.786968
pc72386.graph_c0	Uncharacterized protein	--		CP SP UP	8	1	2	1	1	13.7	2.62808e+06	3.91411e+06	4129367	3.21759e+06	3.13638e+06	2.87382e+06	3544398	4.74957e+06	2876441
pc72390.graph_c0	Aspartic proteinase oryzasin-1 OS=Oryza sativa subsp. japonica OX=39947 GN=Os05g0567100 PE=2 SV=2	Os05g0567100		CP SP UP	2	1	7	1	1	43.6	1.63853e+06	1.51388e+06	1.31615e+06	762473		1.00719e+06	1.03771e+06	960084	1.22355e+06
pc72489.graph_c0	Ras-related protein RABB1b OS=Arabidopsis thaliana OX=3702 GN=RABB1B PE=2 SV=1	RABB1B	Ras family	CP SP UP	13	2	9	1	1	20.7	763582	1.22339e+06	1444088	1.62632e+06	1.66267e+06	1.52513e+06	1.26377e+06	1.0863e+06
pc72548.graph_c0	Heat shock 70 kDa protein 5 OS=Arabidopsis thaliana OX=3702 GN=HSP70-5 PE=2 SV=1	HSP70-5		CP SP UP	3	1	5	1	1	43.8	4971513	3198707	5783078	2.12174e+06	1.26966e+06	2.59711e+06	2850105	2318085	1.85267e+06
pc72568.graph_c0	NADH dehydrogenase [ubiquinone] 1 alpha subcomplex subunit 6 OS=Arabidopsis thaliana OX=3702 GN=At3g12260 PE=2 SV=1	At3g12260		CP SP UP	23	3	22	3	3	14.8	3.77983e+06	3777661	6.13071e+06	6.44464e+06	3.4984e+06	6523474	2.97299e+06	2895566	5.17423e+06	0.911	0.89	1.192	1.233	0.849	1.087	0.762	0.831	1.369	1.059	0.725035	0.99	0.868394	0.935	0.692143
pc72570.graph_c0	60S ribosomal protein L30 OS=Lupinus luteus OX=3873 GN=RPL30 PE=3 SV=1	RPL30	Ribosomal protein L7Ae/L30e/S12e/Gadd45 family	CP SP UP	8	1	3	1	1	15.6	2932488	2.4003e+06	3.44489e+06			1.57316e+06		1.53094e+06	1.08759e+06
pc72686.graph_c0	Pectinesterase 2 OS=Citrus sinensis OX=2711 GN=PECS-2.1 PE=2 SV=1	PECS-2.1		CP SP UP	6	1	3	1	1	21.4	1.6532e+07	1.55604e+07	2.47174e+07	3.01886e+07	2.26774e+07	3.97565e+07	20243992	14765812	16801786
pc72686.graph_c1	Putative pectinesterase/pectinesterase inhibitor 38 OS=Arabidopsis thaliana OX=3702 GN=PME38 PE=3 SV=1	PME38		CP	8	1	1	1	1	23.4
pc72773.graph_c0	Serine carboxypeptidase 1 OS=Hordeum vulgare OX=4513 GN=CBP1 PE=1 SV=4	CBP1	Serine carboxypeptidase	CP SP UP	19	1	3	1	1	10.3	1.04843e+06	1.34834e+06	1.35515e+06	815234	652016	746318	527960	654261	809842
pc72773.graph_c1	Serine carboxypeptidase-like 18 OS=Arabidopsis thaliana OX=3702 GN=SCPL18 PE=2 SV=2	SCPL18	Serine carboxypeptidase	CP SP UP	9	2	12	2	2	30.5	5.1967e+06	2.78794e+06	13259023	1.80484e+06	1.79252e+06	2.82227e+06	967148	4.19732e+06	1.37094e+06	1.509	0.791	3.105	0.416	0.524	0.566	0.299	1.451	0.437	0.279	0.0490129	0.405	0.184403	1.452	0.782462
pc72810.graph_c0	Protein RADIALIS-like 6 OS=Arabidopsis thaliana OX=3702 GN=RL6 PE=2 SV=1	RL6	Myb-like DNA-binding domain	CP SP UP	46	3	13	3	3	8.8	209029	581720		2.60009e+06	2.82284e+06	3.57485e+06	2.08865e+06	2.8053e+06	2245538	0.109	0.296		1.077	1.482	1.288	1.158	1.742	1.286	6.333	0.0153405	6.891	0.015139	1.088	0.63978
pc72831.graph_c0	Alpha-1,4 glucan phosphorylase L isozyme, chloroplastic/amyloplastic OS=Ipomoea batatas OX=4120 PE=2 SV=1	--		CP SP UP	21	1	3	1	1	8.1				1.16151e+06		1.1778e+06			843462
pc72831.graph_c1	Alpha-1,4 glucan phosphorylase L-1 isozyme, chloroplastic/amyloplastic OS=Solanum tuberosum OX=4113 PE=1 SV=2	--		CP SP UP	7	3	9	3	3	52	2.0941e+06	2.33402e+06	2.34219e+06	2.33452e+06	1.54831e+06	1.69142e+06	937098	1.13623e+06	906761	1.357	1.478	1.224	1.201	1.01	0.758	0.645	0.877	0.645	0.731	0.0866905	0.534	0.00540963	0.73	0.142049
pc72885.graph_c0	Adenylylsulfatase HINT1 OS=Arabidopsis thaliana OX=3702 GN=HINT1 PE=1 SV=1	HINT1	HIT domain	CP SP UP	12	2	14	2	2	19.6	6324710	6.99343e+06	9.31883e+06	7.67908e+06	7.58726e+06	1.12747e+07	6253047	5.44761e+06	6.72948e+06	0.929	1.004	1.104	0.896	1.122	1.145	0.976	0.953	1.085	1.041	0.71029	0.992	0.921358	0.953	0.644818
pc72923.graph_c0	Hydroxyphenylpyruvate reductase OS=Plectranthus scutellarioides OX=4142 GN=HPPR PE=1 SV=2	HPPR	D-isomer specific 2-hydroxyacid dehydrogenase, NAD binding domain	CP SP UP	5	1	8	1	1	18	3410085	2631464	3.24812e+06	3.29513e+06	2438281	3.00981e+06	3.2064e+06	2.59853e+06	2.51367e+06
pc72934.graph_c0	STOREKEEPER protein OS=Solanum tuberosum OX=4113 GN=STK PE=2 SV=1	STK		CP SP UP	5	2	4	2	2	46	409678	1.04784e+06	703039	963790	589789	1.34553e+06	887270	472183	207863	0.614	1.535	0.85	1.147	0.89	1.394	1.413	0.842	0.342	1.144	0.555423	0.866	0.671115	0.757	0.391065
pc72940.graph_c0	Late embryogenesis abundant protein OS=Actinidia chinensis var. chinensis OX=1590841 GN=CEY00_Acc22221 PE=4 SV=1	CEY00_Acc22221		CP SP UP	54	4	37	4	4	11	7.34825e+06	3.40641e+06	7.89964e+06	1.67551e+07	9242380	2.63681e+07	8.24264e+06	6.75521e+06	8.73545e+06	0.77	0.349	0.668	1.394	0.975	1.91	0.918	0.843	1.005	2.395	0.0460043	1.548	0.120956	0.646	0.115951
pc72963.graph_c0	NADPH-dependent aldo-keto reductase, chloroplastic OS=Arabidopsis thaliana OX=3702 GN=AKR4C9 PE=1 SV=1	AKR4C9	Aldo/keto reductase family	CP SP UP	9	4	16	4	4	35	2.10535e+07	2.10862e+07	18086799	3.23192e+07	2.88195e+07	3.20724e+07	2.35046e+07	1.85598e+07	2.78967e+07	0.936	0.916	0.648	1.141	1.29	0.985	1.111	0.982	1.362	1.366	0.0880877	1.382	0.098113	1.011	0.95009
pc73012.graph_c0	40S ribosomal protein S3-3 OS=Arabidopsis thaliana OX=3702 GN=RPS3C PE=1 SV=1	RPS3C	KH domain; Ribosomal protein S3, C-terminal domain	CP SP UP	7	2	12	1	1	32.6	11869188	5995527	14897968	6627711	5419150	9317248	4082149	10371916	11210749
pc73013.graph_c0	External alternative NAD(P)H-ubiquinone oxidoreductase B2, mitochondrial OS=Arabidopsis thaliana OX=3702 GN=NDB2 PE=1 SV=1	NDB2		CP SP UP	31	3	11	2	3	14.5	1.59931e+06	504773	2.58619e+06	5.86949e+06	3.64924e+06	7356585	3.87022e+06	3.53246e+06	4.6627e+06	0.472	0.146	0.616	1.376	1.085	1.501	1.215	1.242	1.512	3.211	0.0432347	3.216	0.0412769	1.002	0.962295
pc73013.graph_c2	External alternative NAD(P)H-ubiquinone oxidoreductase B3, mitochondrial OS=Arabidopsis thaliana OX=3702 GN=NDB3 PE=2 SV=1	NDB3	Pyridine nucleotide-disulphide oxidoreductase	CP SP UP	6	1	3	1	1	22.1	1566016	397640	1.03522e+06	1.98795e+06	1.11921e+06	2780874	1.20601e+06	1.39254e+06	1.52218e+06
pc73028.graph_c0	Probable histone H2A variant 3 OS=Arabidopsis thaliana OX=3702 GN=At1g52740 PE=1 SV=1	At1g52740	Core histone H2A/H2B/H3/H4	CP SP UP	10	2	230	1	1	20	15286407	15823239	16762237	11426471	8738622	14902785		7.2892e+06	9591673
pc73082.graph_c0	THO complex subunit 4A OS=Arabidopsis thaliana OX=3702 GN=ALY1 PE=1 SV=1	ALY1	RNA recognition motif. (a.k.a. RRM, RBD, or RNP domain)	CP SP UP	9	2	3	1	1	27.3	27385130	32997690	26171528	42286212	34546600	46609020	12808467	27114054	31841382
pc73246.graph_c0	Arabinosyltransferase RRA3 OS=Arabidopsis thaliana OX=3702 GN=RRA3 PE=2 SV=1	RRA3		CP SP	5	1	1	1	1	30.6						3066367		1.17065e+06
pc73255.graph_c0	Protein YLS3 OS=Arabidopsis thaliana OX=3702 GN=YLS3 PE=2 SV=1	YLS3		CP SP UP	7	1	5	1	1	20.1	5.55008e+06	1.09322e+06		3.54694e+06	3.49767e+06	2.68382e+06	3.49697e+06		4.7976e+06
pc73323.graph_c0	PLAT domain-containing protein 1 OS=Arabidopsis thaliana OX=3702 GN=PLAT1 PE=1 SV=1	PLAT1	PLAT/LH2 domain	CP SP UP	11	1	12	1	1	20.1	890213	1.14084e+06	2.65141e+06	802703	625962	484774	1.01188e+06	695456	1.05878e+06
pc73332.graph_c0	Rac-like GTP-binding protein 6 OS=Oryza sativa subsp. japonica OX=39947 GN=RAC6 PE=2 SV=1	RAC6		CP SP UP	23	1	2	1	1	9.9			360655	383698	215105	501014	366862	331021
pc73424.graph_c0	40S ribosomal protein S16 OS=Gossypium hirsutum OX=3635 GN=RPS16 PE=2 SV=1	RPS16		CP SP UP	28	4	41	4	4	16.5	3.5252e+07	3.16291e+07	3.65058e+07	3.61458e+07	3.30547e+07	3.57458e+07	2.5275e+07	3.01015e+07	2.33506e+07	1.22	1.069	1.019	0.993	1.151	0.855	0.929	1.24	0.887	0.907	0.368949	0.924	0.498454	1.019	0.917895
pc73464.graph_c0	3-ketoacyl-CoA thiolase 2, peroxisomal OS=Arabidopsis thaliana OX=3702 GN=PED1 PE=1 SV=2	PED1	Thiolase, N-terminal domain; Thiolase, C-terminal domain	CP SP UP	9	4	15	3	4	50.8	5.97983e+06	8.96735e+06	5.13008e+06	9.63444e+06	7640134	5.08963e+06	2.76238e+06	6.79863e+06	7.58486e+06	0.997	1.461	0.69	1.275	1.282	0.586	0.489	1.349	1.388	0.998	0.964468	1.025	0.942632	1.026	0.973818
pc73525.graph_c0	Mitochondrial glycoprotein OS=Actinidia chinensis var. chinensis OX=1590841 GN=CEY00_Acc02870 PE=4 SV=1	CEY00_Acc02870	Mitochondrial glycoprotein	CP SP UP	4	1	5	1	1	28.8	1.15969e+06	447821	1825635	4.62599e+06	3746967	6343904	3.01562e+06	834844	1.23059e+06
pc73574.graph_c0	Fasciclin-like arabinogalactan protein 8 OS=Arabidopsis thaliana OX=3702 GN=FLA8 PE=1 SV=1	FLA8	Fasciclin domain	CP SP UP	19	6	208	6	6	43.6	2.80561e+08	376216047	3.21782e+08	1.61088e+08	1.86892e+08	142144507	1.36969e+08	1.7849e+08	1.35267e+08	1.452	1.902	1.343	0.662	0.974	0.508	0.753	1.099	0.768	0.456	0.0201552	0.558	0.0221253	1.222	0.382507
pc73597.graph_c0	Probable calcium-binding protein CML25 OS=Arabidopsis thaliana OX=3702 GN=CML25 PE=2 SV=1	CML25	EF-hand domain pair	CP SP UP	5	1	17	1	1	21.1	720553	327832	746408	1.12579e+06	757212	1.27928e+06	733883	779556	727794
pc73626.graph_c0	Phenylalanine ammonia-lyase class 1 (Fragment) OS=Phaseolus vulgaris OX=3885 PE=2 SV=2	--		CP SP UP	22	1	7	1	1	6.1	7320934	7498951	7223149	6547358	7.52044e+06	8464871	7.90626e+06	8422991	9529359
pc73626.graph_c1	Phenylalanine ammonia-lyase G1 OS=Populus kitakamiensis OX=34292 GN=PALG1 PE=3 SV=1	PALG1		CP SP UP	11	4	34	2	4	35.5	1.28672e+08	1.42222e+08	72079583	1.32331e+08	147704457	1.17786e+08	1.08408e+08	1.15039e+08	1.62513e+08	1.134	1.225	0.512	0.926	1.311	0.717	1.016	1.207	1.573	1.029	0.847909	1.322	0.33881	1.285	0.287138
pc73643.graph_c0	Phenylalanine ammonia-lyase OS=Camellia sinensis OX=4442 GN=PAL PE=2 SV=1	PAL		CP SP UP	10	1	1	1	1	13.8	2.86455e+06	2.39474e+06	3492867	4.60275e+06	6.29892e+06	2.04479e+06	1.76344e+06	1.0314e+06	1.20825e+06
pc73680.graph_c0	Tryptophan--tRNA ligase, cytoplasmic OS=Arabidopsis thaliana OX=3702 GN=At3g04600 PE=2 SV=1	At3g04600		CP SP UP	9	1	8	1	1	14.7	2.51926e+06	1.40624e+06	2.01283e+06	2.18335e+06	1.33487e+06	966518	1.48575e+06	1.96836e+06	1.10211e+06
pc73701.graph_c0	Splicing factor 3B subunit 6-like protein OS=Arabidopsis thaliana OX=3702 GN=At5g12190 PE=2 SV=1	At5g12190	RNA recognition motif. (a.k.a. RRM, RBD, or RNP domain)	CP SP UP	11	1	11	1	1	14.4	1.60726e+06	2.39855e+06	2.26639e+06	2.08204e+06	1.18624e+06	2808964	1.39134e+06	1.46592e+06	1773900
pc73705.graph_c0	Late embryogenesis abundant protein (LEA) family protein OS=Actinidia rufa OX=165716 GN=Acr_28g0008690 PE=4 SV=1	Acr_28g0008690		CP SP UP	27	4	33	4	4	20.6	3.96096e+06	3.61463e+06	5.67586e+06	1.17973e+07	1.35919e+07	1.08252e+07	6266343	4.02188e+06	5.09389e+06	0.607	0.541	0.701	1.434	2.096	1.146	1.02	0.733	0.856	2.529	0.0092398	1.411	0.0483805	0.558	0.0488286
pc73727.graph_c0	Sucrose transport protein SUC2 OS=Arabidopsis thaliana OX=3702 GN=SUC2 PE=1 SV=2	SUC2		CP SP UP	8	2	12	2	2	52.7	1.29079e+07	3370146	8.06042e+06	2.08357e+07	1.53776e+07	2.88451e+07	8.92113e+06	9.69282e+06	8.50468e+06	1.1	0.281	0.554	1.41	1.32	1.699	0.808	0.984	0.796	2.289	0.0725259	1.337	0.337067	0.584	0.00623992
pc73743.graph_c0	ATP sulfurylase 2 OS=Arabidopsis thaliana OX=3702 GN=APS2 PE=1 SV=1	APS2	PUA-like domain; ATP-sulfurylase	CP SP UP	9	4	11	4	4	54.6	2.01585e+06	2.2142e+06	2.64584e+06	6.25565e+06	4.33127e+06	8.58084e+06	2.19873e+06	2.06025e+06	2.53528e+06	0.61	0.654	0.645	1.502	1.319	1.794	0.707	0.742	0.842	2.417	0.000671711	1.2	0.0328892	0.496	0.00253681
pc73783.graph_c1	3beta-hydroxysteroid-dehydrogenase/decarboxylase isoform 2 OS=Arabidopsis thaliana OX=3702 GN=3BETAHSD/D2 PE=2 SV=2	3BETAHSD/D2		UP	4	1	1	1	1	22
pc73872.graph_c0	Peptidyl-prolyl cis-trans isomerase OS=Catharanthus roseus OX=4058 GN=PCKR1 PE=1 SV=1	PCKR1	Cyclophilin type peptidyl-prolyl cis-trans isomerase/CLD	CP SP UP	38	5	124	4	4	19.7	8.59098e+07	1.26917e+08	1.35858e+08	1.59216e+08	1.28402e+08	1.99144e+08	1.11132e+08	6.78956e+07	65054547	0.79	1.141	1.008	1.163	1.189	1.266	1.087	0.744	0.657	1.231	0.120089	0.847	0.390711	0.688	0.0607761
pc73945.graph_c0	Probable polygalacturonase OS=Vitis vinifera OX=29760 GN=GSVIVT00026920001 PE=1 SV=1	GSVIVT00026920001	Glycosyl hydrolases family 28	CP SP UP	10	2	7	2	2	31	667899	857670	777750	1.43829e+06	1.07231e+06	2.34737e+06	2.39261e+06	1.61564e+06	897258	0.55	0.69	0.516	0.94	0.889	1.335	2.093	1.583	0.811	1.802	0.0200122	2.555	0.0414918	1.418	0.396319
pc73983.graph_c0	PREDICTED: protein HGV2 isoform X1 [Vitis vinifera]	--		CP SP UP	15	1	3	1	1	9	78581.8	120908	267867	255294	184340	477001	148974	66582.5	40151.8
pc74082.graph_c0	Methionine gamma-lyase OS=Arabidopsis thaliana OX=3702 GN=MGL PE=1 SV=1	MGL	Cys/Met metabolism PLP-dependent enzyme	CP SP UP	5	2	7	2	2	49.3	1.43602e+06	1.3649e+06	1.45464e+06	2.33538e+06	2.1098e+06	2910313	1.89406e+06	2.54105e+06	2.25921e+06	0.779	0.724	0.636	1.006	1.152	1.091	1.092	1.641	1.346	1.519	0.00412889	1.907	0.00850083	1.255	0.157548
pc74094.graph_c0	Desiccation-related protein PCC13-62 OS=Craterostigma plantagineum OX=4153 PE=2 SV=1	--	Ferritin-like domain	CP SP UP	11	2	14	2	2	33	7.78383e+06	5.15593e+06	5.70594e+06	6310655	6224662	4.40935e+06	6.37751e+06	5.09707e+06	7.48664e+06	1.417	0.917	0.838	0.912	1.141	0.555	1.234	1.105	1.496	0.822	0.473876	1.209	0.320698	1.47	0.142222
pc74096.graph_c0	Cyclase-associated protein 1 OS=Arabidopsis thaliana OX=3702 GN=CAP1 PE=2 SV=1	CAP1		CP SP UP	5	1	22	1	1	21.3	3199364	2.64631e+06	3627163	4.14352e+06	2.51075e+06	4.75826e+06	2.30123e+06	2271087	2.97394e+06
pc74149.graph_c0	18.2 kDa class I heat shock protein OS=Medicago sativa OX=3879 GN=HSP18.2 PE=2 SV=1	HSP18.2		CP SP UP	12	1	2	1	1	17.3	433098	218219	287443	246729	136783	143300	208408	204350	213442
pc74161.graph_c0	Late embryogenesis abundant protein At5g17165 OS=Arabidopsis thaliana OX=3702 GN=At5g17165 PE=3 SV=1	At5g17165		CP SP UP	13	1	6	1	1	12.9	2.25087e+06	2.73041e+06	3.46713e+06	1.7306e+06	1.62234e+06	2.27671e+06	1.24217e+06	2.0398e+06	1896944
pc74174.graph_c0	60S ribosomal protein L3-2 OS=Arabidopsis thaliana OX=3702 GN=ARP2 PE=2 SV=4	ARP2		CP SP UP	17	3	28	2	2	25	1.043e+06	5.66857e+06	971434	3.44153e+06	1.79494e+06	3.55051e+06	3942863	2.72819e+06		0.398	2.113	0.299	1.042	0.689	0.936	1.599	1.239		0.949	0.626319	1.515	0.386283	1.596	0.0840357
pc74174.graph_c1	60S ribosomal protein L3 OS=Oryza sativa subsp. japonica OX=39947 GN=RPL3 PE=2 SV=2	RPL3		CP SP UP	12	1	29	1	1	14.3	6.0528e+06	6.97408e+06	5525553	1.34521e+07	6.44571e+06	1.47399e+07	9.69489e+06	3.06657e+06	3.10399e+06
pc74187.graph_c0	NADPH-dependent aldo-keto reductase, chloroplastic OS=Arabidopsis thaliana OX=3702 GN=AKR4C9 PE=1 SV=1	AKR4C9	Aldo/keto reductase family	CP SP UP	20	6	43	6	6	35.2	4.74814e+06	2.25565e+06	4.16128e+06	1.36715e+07	7.99655e+06	1.82841e+07	8.59835e+06	9.20573e+06	8.4852e+06	0.609	0.283	0.431	1.393	1.033	1.621	1.173	1.406	1.195	3.059	0.0112347	2.853	0.00881858	0.933	0.71699
pc74192.graph_c0	SNF1-related protein kinase regulatory subunit gamma-1-like OS=Arabidopsis thaliana OX=3702 GN=CBSCBS2 PE=1 SV=1	CBSCBS2	CBS domain	CP SP UP	8	1	3	1	1	21.7		1.38718e+06		982670		800435	758603
pc74192.graph_c1	SNF1-related protein kinase regulatory subunit gamma-1-like OS=Arabidopsis thaliana OX=3702 GN=CBSCBS2 PE=1 SV=1	CBSCBS2		CP SP UP	20	4	28	4	4	27	4.50791e+06	2.99297e+06	5.07089e+06	6.09701e+06	5.00466e+06	1.19219e+07	4.6301e+06	4.03074e+06	5.53024e+06	0.899	0.583	0.816	0.966	1.005	1.644	0.982	0.957	1.211	1.573	0.111415	1.371	0.0967194	0.871	0.578273
pc74352.graph_c0	Thioredoxin-like protein YLS8 OS=Arabidopsis thaliana OX=3702 GN=YLS8 PE=2 SV=1	YLS8	Mitosis protein DIM1	CP SP UP	10	1	1	1	1	16.6	410750	378625	585927	366337		316102	456043	331783	393255
pc74488.graph_c0	Peroxiredoxin-2E, chloroplastic OS=Arabidopsis thaliana OX=3702 GN=PRXIIE PE=1 SV=2	PRXIIE	Redoxin	CP SP UP	8	2	13	2	2	24.6	5.139e+06	4.92289e+06	9.85078e+06	7.60133e+06	6.37678e+06	8.33386e+06	5.11739e+06	7.72582e+06	3.82509e+06	0.867	0.811	1.34	1.018	1.083	0.971	0.917	1.551	0.708	1.018	0.80408	1.052	0.940579	1.034	0.934396
pc74512.graph_c0	Methyl-CpG-binding domain-containing protein 10 OS=Arabidopsis thaliana OX=3702 GN=MBD10 PE=1 SV=1	MBD10		CP SP UP	20	4	43	4	4	28.4	9.87818e+06	1.05079e+07	2.0152e+07	12940550	8.35068e+06	18482781	9.64105e+06	4.85174e+06	5.4135e+06	0.979	1.018	1.611	1.018	0.833	1.266	1.015	0.572	0.589	0.864	0.539955	0.603	0.103829	0.698	0.161297
pc74522.graph_c0	DNA replication licensing factor MCM7 OS=Arabidopsis thaliana OX=3702 GN=MCM7 PE=1 SV=2	MCM7	MCM2/3/5 family	CP SP UP	9	5	10	5	5	81.1	2.33416e+06	1.01023e+06	2.62447e+06	1.61529e+06	1.3295e+06	2.25732e+06	765305	199740	276782	1.867	0.79	1.693	1.026	1.071	1.248	0.651	0.19	0.243	0.769	0.51252	0.249	0.0337331	0.324	0.0287501
pc74537.graph_c0	Exopolygalacturonase (Fragment) OS=Platanus acerifolia OX=140101 GN=plaa2 PE=1 SV=1	plaa2	Glycosyl hydrolases family 28	CP SP UP	3	1	1	1	1	44.4	4592357	6.90018e+06	8098166	4238391	4.02613e+06	3864867	3.19202e+06	4.39647e+06	4.92687e+06
pc74606.graph_c0	KAT8 regulatory NSL complex subunit 3 [Quercus suber]	--	Alpha/beta hydrolase family	CP UP	4	1	2	1	1	32	413906			46516376		30055508
pc74638.graph_c0	Protein transport Sec1a OS=Arabidopsis thaliana OX=3702 GN=SEC1A PE=2 SV=3	SEC1A		CP SP UP	3	1	3	1	1	37.8	2829093	3.39752e+06	3025816					2.7623e+06	2.0495e+06
pc74660.graph_c0	Polcalcin Aln g 4 OS=Alnus glutinosa OX=3517 PE=1 SV=1	--	EF-hand domain pair	CP SP UP	27	2	14	2	2	9.4	1.0099e+07	5.82633e+06	1.31659e+07	2.50943e+07	8700119	3.77885e+07	18427422	19701668	2.14543e+07	0.626	0.353	0.658	1.235	0.543	1.618	1.214	1.453	1.46	2.075	0.156258	2.521	0.0101204	1.215	0.43684
pc74780.graph_c0	Aspartic proteinase A1 OS=Arabidopsis thaliana OX=3702 GN=APA1 PE=1 SV=1	APA1	Saposin-like type B, region 1	CP SP UP	19	7	33	7	7	57.6	7.82501e+06	1.35428e+07	1.13347e+07	1.02958e+07	9.57617e+06	10603305	7.54433e+06	6.82164e+06	1.04932e+07	0.883	1.493	1.031	0.922	1.088	0.827	0.905	0.916	1.3	0.833	0.400328	0.916	0.713084	1.1	0.575047
pc74799.graph_c1	Dihydrolipoyl dehydrogenase, mitochondrial OS=Pisum sativum OX=3888 GN=LPD PE=1 SV=2	LPD	Pyridine nucleotide-disulphide oxidoreductase; Pyridine nucleotide-disulphide oxidoreductase, dimerisation domain	CP SP UP	34	10	95	10	10	43.6	7.28098e+07	7.2938e+07	8.76309e+07	8.87111e+07	7.55808e+07	9.70352e+07	7.18363e+07	7.21716e+07	8.39725e+07	1.001	0.98	0.971	0.968	1.046	0.922	1.049	1.181	1.267	0.995	0.867847	1.185	0.0406457	1.191	0.0590795
pc74850.graph_c0	GB1/RHD3-type G domain-containing protein OS=Camellia sinensis OX=4442 GN=HYC85_018447 PE=3 SV=1	HYC85_018447		UP	21	1	1	1	1	8.1			643688
pc74866.graph_c0	Villin-1 like OS=Actinidia chinensis var. chinensis OX=1590841 GN=CEY00_Acc04056 PE=4 SV=1	CEY00_Acc04056		CP SP UP	10	1	7	1	1	17.1	2.44035e+06			2.21643e+06	88936192	2930118	1.64524e+06	1.6975e+06	108502104
pc74894.graph_c0	Laccase-14 OS=Arabidopsis thaliana OX=3702 GN=LAC14 PE=2 SV=1	LAC14	Multicopper oxidase; Multicopper oxidase	CP SP UP	13	4	78	4	4	44.6	7.50052e+07	5.98687e+07	1.25156e+08	1.37383e+08	1.28661e+08	1.49573e+08	2.34587e+08	1.92086e+08	1.78826e+08	0.581	0.454	0.782	0.846	1.004	0.801	1.933	1.773	1.522	1.459	0.0809187	2.877	0.0033231	1.972	0.00223829
pc74918.graph_c0	Nuclear pore complex protein NUP62 OS=Arabidopsis thaliana OX=3702 GN=NUP62 PE=1 SV=1	NUP62		CP SP UP	5	2	6	2	2	38.6	1.15541e+06	1.10147e+06	2.11126e+06	865528	564362	923699	518099	1.16093e+06	997073	1.221	1.138	1.799	0.726	0.6	0.675	0.582	1.46	1.157	0.481	0.00953122	0.769	0.373323	1.599	0.226297
pc75001.graph_c0	Glutathione S-transferase DHAR2 OS=Arabidopsis thaliana OX=3702 GN=DHAR2 PE=1 SV=1	DHAR2	Glutathione S-transferase, N-terminal domain; Glutathione S-transferase, C-terminal domain	CP SP UP	13	2	7	2	2	25.9	2.63812e+06	275815	1739095	2.4845e+06	1.99399e+06	2.84188e+06	989270	802669	1.84838e+06	1.678	0.171	0.892	1.255	1.277	1.249	0.669	0.608	1.291	1.379	0.370917	0.937	0.756314	0.679	0.132694
pc75008.graph_c0	Late embryogenesis abundant protein 1 OS=Cicer arietinum OX=3827 PE=2 SV=1	--		CP SP UP	68	4	55	4	4	9.1	8.44134e+06	4.55e+06	1.40713e+07	3.73646e+07	1.5724e+07	5.53104e+07	1.2984e+07	1.05898e+07	1.47398e+07	0.482	0.254	0.649	1.695	0.905	2.185	0.789	0.72	0.925	3.455	0.0306986	1.757	0.0927048	0.509	0.0856482
pc75019.graph_c0	Beta-galactosidase 13 OS=Arabidopsis thaliana OX=3702 GN=BGAL13 PE=2 SV=1	BGAL13	Beta-galactosidase jelly roll domain; Galactose binding lectin domain	CP SP UP	30	10	53	10	10	53.9	1.00326e+07	5.87372e+06	5.79518e+06	2.71752e+07	1.76396e+07	3.57553e+07	1.83199e+07	2.25937e+07	1.90588e+07	0.614	0.351	0.286	1.321	1.087	1.513	1.192	1.646	1.281	3.134	0.00868266	3.293	0.00761767	1.05	0.740877
pc75029.graph_c0	Formate dehydrogenase, mitochondrial OS=Solanum tuberosum OX=4113 GN=FDH1 PE=1 SV=2	FDH1	D-isomer specific 2-hydroxyacid dehydrogenase, catalytic domain; D-isomer specific 2-hydroxyacid dehydrogenase, NAD binding domain	CP SP UP	3	1	11	1	1	38.2	1.80508e+06	1.79777e+06	1.61993e+06	1.88895e+06	1454483	2.14023e+06	2214861	1.75179e+06	1.63821e+06
pc75039.graph_c0	Non-specific lipid-transfer protein-like protein At5g64080 OS=Arabidopsis thaliana OX=3702 GN=At5g64080 PE=1 SV=1	At5g64080		CP SP UP	13	2	25	2	2	17.1	1.28933e+07	1.85673e+07	26509003	30112005	25548350	33355864	27080361	2.53004e+07	2.16954e+07	0.579	0.815	0.96	1.074	1.156	1.036	1.293	1.353	1.07	1.387	0.084557	1.579	0.0459472	1.138	0.187515
pc75048.graph_c1	Nuclear-pore anchor OS=Arabidopsis thaliana OX=3702 GN=NUA PE=1 SV=1	NUA		CP SP UP	6	3	7	3	3	52.8	1.19242e+06	1.89982e+06	1.63101e+06	1251668	1.70319e+06	2.5024e+06		1.4239e+06	511554	0.869	1.353	0.958	0.724	1.249	1.26		1.235	0.409	1.017	0.987362	0.775	0.456372	0.763	0.476953
pc75091.graph_c0	Cinnamoyl-CoA reductase 1 OS=Arabidopsis thaliana OX=3702 GN=CCR1 PE=1 SV=1	CCR1		CP SP UP	7	2	9	2	2	32.6	2.4312e+06	3.40729e+06	3.73953e+06	2.03761e+06	2.2119e+06	2.37651e+06	1.22238e+06	1.0189e+06	1.80877e+06	1.192	1.633	1.479	0.793	1.092	0.805	0.637	0.595	0.974	0.625	0.0276475	0.513	0.0190509	0.82	0.318443
pc75094.graph_c0	Polygalacturonase inhibitor OS=Vitis vinifera OX=29760 GN=pgip PE=1 SV=1	pgip		CP SP UP	12	3	9	3	3	37.5	341121	3.97935e+06	1.06495e+06	4.64266e+06	4.32944e+06	1.38768e+06	7.60882e+06	5.01394e+06	5.3638e+06	0.1	1.145	0.253	1.085	1.283	0.282	2.381	1.757	1.734	1.769	0.368078	3.92	0.0623516	2.216	0.118566
pc75137.graph_c0	S-formylglutathione hydrolase OS=Arabidopsis thaliana OX=3702 GN=SFGH PE=1 SV=2	SFGH	Putative esterase	CP SP UP	17	4	31	4	4	32.1	1.47761e+07	1.47959e+07	1.3592e+07	8.37302e+06	7.72526e+06	1.06451e+07	9.38204e+06	6.34902e+06	7.68266e+06	1.572	1.539	1.167	0.707	0.828	0.783	1.061	0.804	0.898	0.542	0.00471574	0.646	0.0255992	1.192	0.139295
pc75191.graph_c0	PRA1 family protein B4 OS=Arabidopsis thaliana OX=3702 GN=PRA1B4 PE=1 SV=1	PRA1B4		CP SP UP	12	2	4	2	2	23.4	1.26097e+07	1.16771e+07	7965110	1.54361e+07	12305738	1.45889e+07	9338849	1.09595e+07	1.62209e+07	1.127	1.02	0.574	1.095	1.107	0.901	0.887	1.166	1.592	1.14	0.488877	1.34	0.321628	1.175	0.493355
pc75286.graph_c0	60S acidic ribosomal protein P0 OS=Glycine max OX=3847 PE=2 SV=1	--		CP SP UP	4	1	1	1	1	33.7	1.94081e+06	1.2686e+06	1.07765e+06	439505		313597	302708
pc75321.graph_c2	Elongation factor 1-alpha C OS=Porphyra purpurea OX=2787 GN=TEF-C PE=2 SV=1	TEF-C	Elongation factor Tu GTP binding domain	CP SP	22	2	4	1	1	11.1				1.01047e+06	720724	1.86111e+06			746677
pc75330.graph_c1	Serine/arginine-rich splicing factor SR45 OS=Arabidopsis thaliana OX=3702 GN=SR45 PE=1 SV=1	SR45	RNA recognition motif. (a.k.a. RRM, RBD, or RNP domain)	CP SP UP	13	4	20	4	4	40.2	226345851	2.11244e+08	3.87216e+08	4.3656e+08	407985041	471011013	3.15065e+08	272854938	3.11423e+08	0.74	0.675	1.02	1.132	1.342	1.064	1.094	1.061	1.117	1.453	0.0546877	1.344	0.0689112	0.925	0.358983
pc75358.graph_c0	Deoxyuridine 5&apos;-triphosphate nucleotidohydrolase OS=Arabidopsis thaliana OX=3702 GN=DUT PE=1 SV=1	DUT	dUTPase	UP	16	1	1	1	1	9.9		1.49937e+06	1.19486e+06
pc75365.graph_c1	Fimbrin-5 OS=Arabidopsis thaliana OX=3702 GN=FIM5 PE=1 SV=1	FIM5		CP	7	1	1	1	1	18.2
pc75452.graph_c0	Probable alpha-mannosidase At5g13980 OS=Arabidopsis thaliana OX=3702 GN=At5g13980 PE=2 SV=1	At5g13980		CP SP UP	39	3	31	1	1	8.4	425182	356906	1.02122e+06	442149	521036		373366	745823	578235
pc75476.graph_c0	Actin-related protein 7 OS=Arabidopsis thaliana OX=3702 GN=ARP7 PE=1 SV=1	ARP7		CP SP UP	11	3	15	3	3	37.9	2.3657e+06	1.73435e+06	2.88629e+06	2.15695e+06	1.47864e+06	2.61582e+06	1.15375e+06	57940.1	813364	1.539	1.103	1.515	1.114	0.969	1.176	0.798	0.045	0.581	0.784	0.127989	0.343	0.154892	0.437	0.207626
pc75560.graph_c0	40S ribosomal protein S2-2 OS=Arabidopsis thaliana OX=3702 GN=RPS2B PE=2 SV=1	RPS2B	Ribosomal protein S5, N-terminal domain; Ribosomal protein S5, C-terminal domain	CP SP UP	32	8	99	7	8	30.3	2.89994e+07	2.60227e+07	2.75555e+07	1.99886e+07	1.71272e+07	2.61942e+07	1.70469e+07	1.40292e+07	1.47918e+07	1.502	1.317	1.151	0.822	0.893	0.938	0.938	0.865	0.841	0.668	0.0097475	0.666	0.00858864	0.997	0.955485
pc75562.graph_c0	DNA/RNA-binding protein Alba-like protein OS=Cynara cardunculus var. scolymus OX=59895 GN=Ccrd_009909 PE=4 SV=1	Ccrd_009909		CP SP UP	25	2	2	2	2	9.4	1.66012e+06		1.60987e+06	2.70102e+06	206064	3.6041e+06	1.41077e+06	1.74833e+06	1.73501e+06	0.999		0.781	1.29	0.125	1.498	0.902	1.252	1.146	1.091	0.759452	1.236	0.271379	1.133	0.527731
pc75617.graph_c0	RGG repeats nuclear RNA binding protein A (Fragment) OS=Nicotiana tabacum OX=4097 GN=RggA PE=2 SV=1	RggA		CP SP UP	19	1	12	1	1	7.6	1.33282e+06	1.13069e+06	1.09536e+06	962458	724045	1.27464e+06	969630	494950	669843
pc75658.graph_c0	Ubiquitin-fold modifier 1 OS=Oryza sativa subsp. japonica OX=39947 GN=Os01g0962400 PE=3 SV=1	Os01g0962400		CP SP UP	17	1	9	1	1	9.4		1.17624e+06		1.68326e+06	1.45084e+06	1388171	1.041e+06	1.12127e+06
pc75732.graph_c0	Protein-synthesizing GTPase OS=Nyssa sinensis OX=561372 GN=F0562_034843 PE=4 SV=1	F0562_034843	Elongation factor Tu domain 2; Initiation factor eIF2 gamma, C terminal	CP SP UP	18	3	12	3	3	28.1	2.42506e+06	2.56648e+06	3.29727e+06	4.94881e+06	2.283e+06	2.95795e+06	2.20219e+06	1.26718e+06	3.33291e+06	0.953	0.985	1.045	1.543	0.903	0.803	0.92	0.593	1.437	1.089	0.839433	0.989	0.785659	0.908	0.733817
pc75815.graph_c1	Serine carboxypeptidase-like 18 OS=Arabidopsis thaliana OX=3702 GN=SCPL18 PE=2 SV=2	SCPL18	Serine carboxypeptidase	CP SP UP	12	5	24	5	5	54.3	3490639	1.22566e+07	1.10234e+07	1.01601e+07	8.48419e+06	1.66663e+07	8.64194e+06	3.12631e+06	5.02188e+06	0.44	1.508	1.119	1.016	1.076	1.45	1.157	0.469	0.694	1.155	0.549262	0.756	0.644247	0.655	0.166564
pc75838.graph_c0	Protein transport protein Sec61 subunit beta OS=Arabidopsis thaliana OX=3702 GN=At2g45070 PE=1 SV=1	At2g45070		CP SP UP	8	1	6	1	1	13.2	1.05132e+06	1.65047e+06	2.16728e+06	2.57058e+06	3.57859e+06	2.92317e+06	3.56837e+06	740483	1173959
pc75840.graph_c0	Pyrophosphate-energized vacuolar membrane proton pump OS=Vigna radiata var. radiata OX=3916 PE=1 SV=4	--		CP SP UP	18	1	14	1	1	9.2	14254821	6.5825e+06	9574142	8976927	7091635	9151914	6.20345e+06	3.03326e+06	3.0215e+06
pc75850.graph_c0	Glucan endo-1,3-beta-glucosidase 13 OS=Arabidopsis thaliana OX=3702 GN=At5g56590 PE=1 SV=1	At5g56590	Glycosyl hydrolases family 17; X8 domain	CP SP UP	5	2	2	2	2	50.7	1451711	739013	1.9735e+06	1.86469e+06	522503	2.86228e+06	3.93672e+06	1.30451e+06	722739	0.938	0.466	1.028	0.956	0.34	1.278	2.702	1.003	0.512	1.058	0.958524	1.734	0.527573	1.638	0.557123
pc75867.graph_c0	Probable O-methyltransferase 3 OS=Humulus lupulus OX=3486 GN=OMT3 PE=2 SV=1	OMT3	Dimerisation domain; O-methyltransferase	CP SP UP	9	3	23	3	3	42.9	1.43438e+07	2.7681e+07	24272708	22663184	2.2086e+07	2.0464e+07	2.69141e+07	1.68407e+07	1.6978e+07	0.741	1.398	1.011	0.93	1.149	0.731	1.478	1.036	0.963	0.892	0.686455	1.104	0.640412	1.237	0.318269
pc75912.graph_c0	Cell wall / vacuolar inhibitor of fructosidase 1 OS=Arabidopsis thaliana OX=3702 GN=C/VIF1 PE=1 SV=1	C/VIF1	Plant invertase/pectin methylesterase inhibitor	CP SP UP	5	1	2	1	1	20	3.09636e+06		2.17921e+06	2.13858e+06	2.0507e+06	1.72872e+06		5374927	4633913
pc75944.graph_c0	Gibberellin-regulated protein 14 OS=Arabidopsis thaliana OX=3702 GN=GASA14 PE=1 SV=1	GASA14		CP	6	1	1	1	1	15.3
pc75953.graph_c0	18.5 kDa class I heat shock protein OS=Glycine max OX=3847 GN=HSP18.5-C PE=3 SV=1	HSP18.5-C		CP SP UP	33	5	38	3	4	18.4	1.75919e+07	1.10015e+07	1.3999e+07	6.81975e+06	5.22575e+06	8.88532e+06	4.9051e+06	7.91939e+06	8.91636e+06	2.049	1.252	1.315	0.631	0.613	0.715	0.607	1.098	1.14	0.424	0.00700492	0.616	0.12566	1.452	0.183138
pc75987.graph_c0	V-type proton ATPase subunit G 1 OS=Nicotiana tabacum OX=4097 GN=VATG1 PE=3 SV=1	VATG1		CP SP UP	56	4	18	4	4	9	7.09064e+06	9.06619e+06	7.77116e+06	9.13255e+06	8.11016e+06	1.18777e+07	8.64677e+06	6.529e+06	7.23862e+06	0.933	1.166	0.825	0.954	1.075	1.08	1.21	1.023	1.046	1.063	0.555388	1.121	0.344699	1.055	0.47746
pc76019.graph_c0	40S ribosomal protein S10-3 OS=Arabidopsis thaliana OX=3702 GN=RPS10C PE=2 SV=2	RPS10C	Plectin/S10 domain	CP SP UP	25	4	28	3	4	22.8	7.55105e+06	8.41636e+06	6.85148e+06	5.18476e+06	4.70599e+06	13800472	7.7842e+06	5.67344e+06	6.10978e+06	1.135	1.236	0.83	0.619	0.712	1.433	1.244	1.015	1.008	0.863	0.515901	1.021	0.841798	1.182	0.433658
pc76154.graph_c0	DNA damage-repair/toleration protein DRT102 OS=Arabidopsis thaliana OX=3702 GN=DRT102 PE=1 SV=2	DRT102	Cupin domain	CP SP UP	11	3	27	3	3	34.3	5.41606e+06	5.67723e+06	8.79477e+06	5.66066e+06	5.84868e+06	7.18375e+06	3.26209e+06	2.71082e+06	3.44511e+06	1.121	1.148	1.468	0.93	1.218	1.027	0.717	0.668	0.783	0.85	0.238572	0.58	0.00526673	0.683	0.0144046
pc76215.graph_c2	14-3-3-like protein D OS=Glycine max OX=3847 GN=GF14D PE=2 SV=1	GF14D	14-3-3 protein	CP SP UP	15	1	13	1	1	15.5	2655331	2.52268e+06	2.32338e+06	2.83099e+06	2.53143e+06	3.75774e+06	2.58515e+06	1.9183e+06	2.81859e+06
pc76288.graph_c3	Probable histone H2A.2 OS=Medicago truncatula OX=3880 GN=MtrDRAFT_AC149210g4v1 PE=3 SV=1	MtrDRAFT_AC149210g4v1	Core histone H2A/H2B/H3/H4	CP SP UP	9	2	238	1	2	19.5	8.5052e+08	9.96453e+08	9.90023e+08	6.8725e+08	5.61911e+08	1.04478e+09	6.42314e+08	5.45744e+08	6.16615e+08
pc76312.graph_c0	Nucleoside diphosphate kinase 1 OS=Nicotiana tabacum OX=4097 PE=2 SV=1	--	Nucleoside diphosphate kinase	CP SP UP	60	4	72	4	4	7.1	4.28621e+07	3.66193e+07	5.42933e+07	6.46996e+07	5.77106e+07	8.69252e+07	46705009	49841613	5.20493e+07	0.866	0.723	0.884	1.038	1.174	1.213	1.003	1.198	1.154	1.385	0.0146599	1.357	0.0216119	0.98	0.781789
pc76327.graph_c0	Tryptophan synthase beta chain 2, chloroplastic OS=Camptotheca acuminata OX=16922 GN=TSB PE=2 SV=1	TSB		CP SP UP	3	1	5	1	1	54.2	1.42646e+06			1.14245e+06	1.06384e+06	1.58482e+06	1096745
pc76372.graph_c0	Probable mediator of RNA polymerase II transcription subunit 37c OS=Arabidopsis thaliana OX=3702 GN=MED37C PE=1 SV=1	MED37C		CP SP UP	16	3	11	2	2	26.4	1.21776e+07	10680565	1.27491e+07	1.15567e+07	8.16079e+06	1.31137e+07	9.69652e+06	7.15495e+06	9892553	1.271	1.089	1.073	0.957	0.857	0.946	1.075	0.889	1.133	0.804	0.0284052	0.902	0.313453	1.122	0.244805
pc76395.graph_c1	Protein EMBRYO DEFECTIVE 514 OS=Arabidopsis thaliana OX=3702 GN=EMB514 PE=1 SV=1	EMB514		CP SP UP	8	1	1	1	1	15.8	600556			814379		776864	560907	467494	376676
pc76404.graph_c1	Serine carboxypeptidase-like 45 OS=Arabidopsis thaliana OX=3702 GN=SCPL45 PE=2 SV=1	SCPL45	Serine carboxypeptidase	CP SP	4	1	1	1	1	33.1						789235	1.00179e+06	337290	473509
pc76472.graph_c0	Ras-related protein RABB1c OS=Arabidopsis thaliana OX=3702 GN=RABB1C PE=1 SV=1	RABB1C	Ras family	CP	18	3	11	2	2	23.1				879711		1.06011e+06							0.795		0.834
pc76486.graph_c0	Peroxiredoxin-2B OS=Arabidopsis thaliana OX=3702 GN=PRXIIB PE=1 SV=1	PRXIIB	Redoxin	CP SP UP	10	2	21	2	2	17.4	1.15389e+07	10198774	5.08008e+06	1.76424e+07	1.37591e+07	6.68452e+06	1.17509e+07	4.07265e+06	9.59277e+06	1.269	1.096	0.45	1.54	1.523	0.508	1.373	0.533	1.158	1.269	0.684113	1.088	0.827976	0.858	0.82062
pc76496.graph_c0	PREDICTED: heme-binding protein 2-like [Juglans regia]	--		CP SP UP	8	1	9	1	1	25.1	1.60258e+06	2354802	3003733	1.4148e+06	1.56383e+06	2175657	2.26007e+06	953726	1.92716e+06
pc76558.graph_c0	Putative ABC transport system ATP-binding protein OS=Salvia splendens OX=180675 GN=ABC.MR PE=4 SV=1	ABC.MR		CP SP UP	16	1	11	1	1	10.3	8.04488e+06	5838683	9673162	9.50431e+06	9617632	12510242	6.89159e+06	10878174	9722008
pc76592.graph_c0	Actin OS=Volvox carteri OX=3067 PE=3 SV=1	--		CP SP UP	14	3	47	1	1	31.4	1.79844e+07	2.63712e+07	3.16762e+07	4.39181e+07	4.83096e+07	4.69062e+07	3.29694e+07	3.03695e+07	2.93359e+07
pc76597.graph_c0	Probable nucleolar protein 5-1 OS=Arabidopsis thaliana OX=3702 GN=NOP5-1 PE=1 SV=2	NOP5-1	NOP5NT (NUC127) domain	CP SP UP	18	1	6	1	1	9.8	323599	236725	538196			317054	180868		233972
pc76608.graph_c0	21 kDa protein OS=Daucus carota OX=4039 PE=2 SV=1	--	Plant invertase/pectin methylesterase inhibitor	CP SP UP	23	4	28	4	4	21.2	6.02897e+06	2.39481e+06	4.864e+06	1.49416e+07	7.96204e+06	1.91111e+07	9.12497e+06	4.87035e+06	9.46202e+06	0.76	0.295	0.495	1.496	1.011	1.665	1.223	0.731	1.31	2.692	0.0291895	2.106	0.0758214	0.782	0.344882
pc76640.graph_c1	Pinin_SDK_memA domain-containing protein OS=Camellia sinensis var. sinensis OX=542762 GN=TEA_028192 PE=3 SV=1	TEA_028192		CP SP UP	7	1	5	1	1	32.3	335162	288310	598302	431179	359556	586867	269126	242505	462222
pc76722.graph_c0	Inositol-tetrakisphosphate 1-kinase 1 OS=Arabidopsis thaliana OX=3702 GN=ITPK1 PE=1 SV=1	ITPK1	Inositol 1, 3, 4-trisphosphate 5/6-kinase	CP SP UP	11	3	11	3	3	35.8	1.8693e+06	1.95507e+06	3.14082e+06	4.01239e+06	2.29644e+06	4.3545e+06	1.81363e+06	1290790	1.59224e+06	0.832	0.85	1.127	1.417	1.029	1.339	0.858	0.684	0.778	1.347	0.0978961	0.826	0.189977	0.613	0.0149778
pc76818.graph_c0	Basic secretory protease (Fragments) OS=Boswellia serrata OX=613112 PE=1 SV=1	--		CP SP UP	23	5	26	5	5	27	1.24653e+06		5.80856e+06	5.54055e+06	5.03852e+06	2.60984e+06	2.26773e+07	2.43784e+06	6.04193e+06	0.214		0.805	0.755	0.871	0.31	4.14	0.498	1.139	1.267	0.626549	3.78	0.302137	2.984	0.306671
pc76819.graph_c0	Fasciclin-like arabinogalactan protein 12 OS=Arabidopsis thaliana OX=3702 GN=FLA12 PE=2 SV=2	FLA12	Fasciclin domain	CP SP UP	8	2	17	2	2	27.8	7.91921e+06	1.32513e+07	1.01623e+07	7.20597e+06	9.48424e+06	4.84346e+06	8.03744e+06	3.23204e+06	4.66054e+06	1.143	1.869	1.183	0.826	1.378	0.483	1.233	0.555	0.739	0.641	0.210914	0.602	0.130166	0.94	0.945432
pc76853.graph_c0	prolyl-tRNA synthetase associated domain-containing protein 1 [Sesamum indicum]	--		CP	3	1	1	1	1	34.8
pc76873.graph_c0	Phenylalanine ammonia-lyase OS=Camellia sinensis OX=4442 GN=PAL PE=2 SV=1	PAL		CP SP UP	14	2	5	1	1	18.3		693992	1.18516e+06		210578
pc76889.graph_c0	Methyl-CpG-binding domain-containing protein 10 OS=Arabidopsis thaliana OX=3702 GN=MBD10 PE=1 SV=1	MBD10	Methyl-CpG binding domain	CP SP UP	30	9	45	9	9	37.2	2.24961e+07	2.46248e+07	3.89247e+07	4.16675e+07	3.52705e+07	4.97276e+07	2.53887e+07	1.57693e+07	1.74076e+07	0.824	0.881	1.149	1.211	1.3	1.258	0.988	0.687	0.7	1.321	0.0496735	0.832	0.294824	0.63	0.016549
pc76890.graph_c0	ADP,ATP carrier protein, mitochondrial OS=Solanum tuberosum OX=4113 GN=ANT PE=2 SV=1	ANT		CP SP UP	14	4	77	2	2	34.2	8319558	1.04852e+07	1.30844e+07	16502990	13640072	2.47051e+07	1.26032e+07	7.12897e+06	6.50783e+06	0.731	0.901	0.928	1.152	1.207	1.501	1.178	0.746	0.628	1.508	0.0209767	0.997	0.874459	0.661	0.0961576
pc76919.graph_c0	tRNA (Guanine-N(7)-)-methyltransferase OS=Actinidia chinensis var. chinensis OX=1590841 GN=CEY00_Acc01116 PE=4 SV=1	CEY00_Acc01116		CP SP UP	9	1	14	1	1	19.3	2.32445e+06	1.7461e+06	1.83455e+06	1.35882e+06	1.26726e+06	2.64766e+06	1.09118e+06	1.36927e+06	1.55656e+06
pc77017.graph_c0	Allene oxide synthase 3 OS=Solanum lycopersicum OX=4081 GN=AOS3 PE=1 SV=1	AOS3	Cytochrome P450	CP SP UP	7	3	5	3	3	56	3.7232e+06	5.49528e+06	4.56253e+06	3.13715e+06	2.93996e+06	3.06565e+06	3.74843e+06	5.36151e+06	4.00013e+06	1.026	1.48	1.014	0.686	0.816	0.584	1.098	1.759	1.21	0.593	0.0303785	1.155	0.504448	1.95	0.0193118
pc77024.graph_c0	PREDICTED: pollen-specific leucine-rich repeat extensin-like protein 1 [Nicotiana attenuata]	--		CP SP UP	9	1	2	1	1	18.4	318696		287958			1.12603e+06		783799	1.02428e+06
pc77033.graph_c0	Probable calcium-binding protein CML13 OS=Arabidopsis thaliana OX=3702 GN=CML13 PE=2 SV=1	CML13	EF-hand domain; EF-hand domain pair	CP SP UP	59	7	55	7	7	16.5	1.0705e+07	1.19278e+07	1.48038e+07	2.04873e+07	1.33661e+07	2.38299e+07	9.86967e+06	7.85982e+06	1.03819e+07	0.863	0.939	0.962	1.311	1.085	1.327	0.845	0.754	0.919	1.347	0.0156485	0.911	0.222508	0.676	0.0108713
pc77054.graph_c0	Sucrose synthase OS=Solanum tuberosum OX=4113 PE=2 SV=1	--		CP SP UP	31	21	164	18	21	85.6	1.01021e+08	2.07411e+08	1.5756e+08	9.2419e+07	8.61677e+07	1.0308e+08	8.10264e+07	6.16016e+07	5.60134e+07	1.06	2.127	1.334	0.77	0.91	0.748	0.904	0.77	0.645	0.537	0.0527613	0.513	0.0490989	0.955	0.677077
pc77067.graph_c0	UPF0426 protein At1g28150, chloroplastic OS=Arabidopsis thaliana OX=3702 GN=At1g28150 PE=1 SV=1	At1g28150		CP SP UP	11	1	13	1	1	13.8	989254	1.26758e+06	1.90557e+06	479342	574556	304304	577535	821630	1.01819e+06
pc77070.graph_c0	Cytochrome c oxidase subunit 6b-1 OS=Arabidopsis thaliana OX=3702 GN=COX6B-1 PE=1 SV=1	COX6B-1	Cytochrome oxidase c subunit VIb	CP SP UP	28	4	36	4	4	20	5.18728e+06	6.6944e+06	1.02e+07	1.47137e+07	9.14516e+06	1.71345e+07	1.12179e+07	7.7421e+06	6.85788e+06	0.58	0.731	0.919	1.305	1.029	1.323	1.332	1.03	0.841	1.64	0.0315624	1.436	0.126615	0.876	0.408796
pc77078.graph_c0	Cellulose synthase-like protein D4 OS=Arabidopsis thaliana OX=3702 GN=CSLD4 PE=2 SV=1	CSLD4		CP SP	12	3	4	3	3	27.7				7.5675e+06	4.7504e+06	1.17631e+07	3.17208e+06	2.86657e+06	2.22673e+06				1.23	0.979	1.664	0.69	0.698	0.5					0.487	0.0200238
pc77078.graph_c2	Cellulose synthase-like protein D4 OS=Arabidopsis thaliana OX=3702 GN=CSLD4 PE=2 SV=1	CSLD4		CP	7	1	1	1	1	19.9				664332	580408	1160981
pc77088.graph_c0	Glutaredoxin-C1 OS=Arabidopsis thaliana OX=3702 GN=GRXC1 PE=2 SV=2	GRXC1	Glutaredoxin	CP SP UP	11	1	7	1	1	12.7	524005	398529	529279	600983	446322	712766	406851	358377	377299
pc77113.graph_c0	Beta-galactosidase 8 OS=Arabidopsis thaliana OX=3702 GN=BGAL8 PE=2 SV=2	BGAL8	Galactose binding lectin domain	CP SP	16	2	2	2	2	28.6				138176	220076	149884	571509	130440	157373				0.531	1.073	0.502	2.941	0.752	0.837					2.151	0.282259
pc77200.graph_c0	Probable mannitol dehydrogenase OS=Fragaria ananassa OX=3747 GN=CAD PE=2 SV=1	CAD	Alcohol dehydrogenase GroES-like domain	CP SP UP	3	1	8	1	1	38.4	1.96095e+06	1159897	1.8228e+06	2.92059e+06	1.67702e+06	3.33345e+06	1.71703e+06	1.75375e+06	2.59072e+06
pc77201.graph_c0	UBP1-associated protein 2A OS=Arabidopsis thaliana OX=3702 GN=UBA2A PE=1 SV=1	UBA2A	RNA recognition motif. (a.k.a. RRM, RBD, or RNP domain)	CP SP UP	4	1	10	1	1	26	970793	1.29761e+06	983164	707111	594736	958773	692944	696587	610353
pc77215.graph_c1	Reticulon-like protein B1 OS=Arabidopsis thaliana OX=3702 GN=RTNLB1 PE=1 SV=1	RTNLB1		CP SP UP	16	4	17	4	4	28.2	1.28815e+07	1.2681e+07	7.63057e+06	1.20569e+07	9.74273e+06	1.22257e+07	8.96031e+06	1.27507e+07	9.06232e+06	1.305	1.256	0.624	0.97	0.994	0.856	0.965	1.538	1.008	0.885	0.784282	1.102	0.676487	1.245	0.271802
pc77219.graph_c1	Proteasome subunit alpha type-3 OS=Spinacia oleracea OX=3562 GN=PAG1 PE=2 SV=1	PAG1	Proteasome subunit A N-terminal signature; Proteasome subunit	CP SP UP	9	2	7	2	2	27.4	2.21864e+06	2.42318e+06	3.44062e+06	3.59729e+06	3.24285e+06	4.02491e+06	3.11279e+06	3.49546e+06	2.97892e+06	0.772	0.824	0.966	0.994	1.136	0.968	1.152	1.448	1.138	1.209	0.081708	1.459	0.0216409	1.207	0.118102
pc77250.graph_c0	NADP-dependent malic enzyme, chloroplastic OS=Flaveria trinervia OX=4227 GN=MOD1 PE=2 SV=1	MOD1	Malic enzyme, NAD binding domain	CP SP UP	4	1	3	1	1	24.6	162850	211546		841519	720989	845297	646484	367090	257727
pc77288.graph_c0	GDSL esterase/lipase At5g33370 OS=Arabidopsis thaliana OX=3702 GN=At5g33370 PE=2 SV=1	At5g33370		CP SP UP	6	1	1	1	1	26.1	180991	189446	202083	39963.2		46058.8	27767.5	46499.6	84835.9
pc77339.graph_c0	Probable carboxylesterase 2 OS=Arabidopsis thaliana OX=3702 GN=CXE2 PE=2 SV=1	CXE2	alpha/beta hydrolase fold	CP SP UP	20	4	38	4	4	36.8	8.35259e+06	7.56522e+06	14498708	1.57337e+07	1.22923e+07	1.43789e+07	1.11229e+07	1.13675e+07	1.35277e+07	0.762	0.675	1.067	1.14	1.129	0.907	1.079	1.235	1.355	1.268	0.182089	1.465	0.0594241	1.155	0.218627
pc77371.graph_c0	dehydrin [Camellia sinensis]	--		CP SP UP	9	3	22	3	3	23.5	2.64252e+07	2.44501e+07	4.90103e+07	5.3541e+07	4.06347e+07	73422743	2.22517e+07	1.73654e+07	1.62023e+07	0.812	0.734	1.214	1.306	1.257	1.559	0.727	0.635	0.546	1.493	0.0656467	0.691	0.114254	0.463	0.00188346
pc77379.graph_c3	Cytochrome b561 and DOMON domain-containing protein At3g61750 OS=Arabidopsis thaliana OX=3702 GN=At3g61750 PE=3 SV=1	At3g61750	DOMON domain	CP SP UP	6	1	3	1	1	32	367027			532001	409066	748563	581522	350383	394962
pc77421.graph_c0	Actin-97 OS=Solanum tuberosum OX=4113 GN=AC97 PE=3 SV=1	AC97		CP SP UP	32	5	131	1	2	24.5	2.84927e+07	1.61484e+07	1.75012e+07	85506309	5.7159e+07	8.92408e+07	1.98336e+07	35073428	48011692
pc77502.graph_c2	60S ribosomal protein L23 OS=Arabidopsis thaliana OX=3702 GN=RPL23A PE=2 SV=3	RPL23A	Ribosomal protein L14p/L23e	CP SP UP	19	1	5	1	1	5.8	921673	872168	975849	3.29337e+06	2.36315e+06	4.54819e+06	2519769	856427	824390
pc77576.graph_c0	Proteasome subunit beta type-1 OS=Petunia hybrida OX=4102 GN=PBF1 PE=2 SV=1	PBF1	Proteasome subunit	CP SP UP	26	4	35	4	4	24.7	4.46473e+06	6.30725e+06	4.74649e+06	6.01006e+06	6.00747e+06	7.63012e+06	4.51343e+06	2.94764e+06	3.64816e+06	0.958	1.323	0.822	1.024	1.298	1.132	1.03	0.753	0.86	1.113	0.476666	0.852	0.42391	0.765	0.0758471
pc77589.graph_c0	Homoserine kinase OS=Arabidopsis thaliana OX=3702 GN=HSK PE=1 SV=1	HSK		CP SP UP	6	2	11	2	2	39.8	2.74497e+06	2.14061e+06	2.87183e+06	3.06155e+06	2.10797e+06	3.27118e+06	2.00585e+06	3329871	2.025e+06	1.157	0.882	0.976	1.025	0.895	0.953	0.899	1.671	0.937	0.953	0.648611	1.163	0.620489	1.221	0.479694
pc77615.graph_c1	Protein transport protein SEC31 homolog B OS=Arabidopsis thaliana OX=3702 GN=SEC31B PE=1 SV=1	SEC31B		CP SP UP	20	1	14	1	1	7.5	4.18701e+06	5101107	4.8141e+06	3.08057e+06	2.10645e+06	2515722	2.19385e+06	3365952	2859900
pc77663.graph_c0	Putative pectinesterase/pectinesterase inhibitor 28 OS=Arabidopsis thaliana OX=3702 GN=PME28 PE=2 SV=1	PME28	Plant invertase/pectin methylesterase inhibitor	CP SP UP	13	5	36	5	5	62.3	5.77891e+06	1.40588e+06	6.41616e+06	1.86174e+07	1.24994e+07	26956983	13845615	9.42918e+06	1.09415e+07	0.542	0.129	0.485	1.386	1.18	1.747	1.38	1.053	1.127	3.731	0.035806	3.08	0.0508209	0.825	0.25542
pc77670.graph_c0	methyl-CpG-binding domain-containing protein 11-like [Olea europaea var. sylvestris]	--		CP SP UP	17	3	16	3	3	21.3	4.26016e+06	3.35886e+06	6639483	5.6431e+06	4.77311e+06	6.70594e+06	4.26148e+06	2.97993e+06	2680910	1.024	0.789	1.287	1.077	1.156	1.114	1.089	0.853	0.708	1.08	0.538224	0.855	0.463288	0.792	0.120347
pc77681.graph_c0	Pyrophosphate-energized membrane proton pump 3 OS=Arabidopsis thaliana OX=3702 GN=AVPL2 PE=3 SV=1	AVPL2		CP SP UP	5	2	17	1	1	45.9	701374		871155	1.49182e+06		2.26467e+06	1.03468e+06	673735
pc77691.graph_c0	Cysteine desulfurase, mitochondrial OS=Arabidopsis thaliana OX=3702 GN=NIFS1 PE=1 SV=1	NIFS1	Aminotransferase class-V	CP SP UP	11	4	15	4	4	55.3	2.10442e+06	1.05589e+06	2.19996e+06	2.40901e+06	1.77975e+06	5.48994e+06	2.32766e+06	2.89028e+06	1.29766e+06	0.97	0.475	0.817	0.881	0.826	1.748	1.14	1.585	0.656	1.527	0.276296	1.495	0.318001	0.979	0.94988
pc77697.graph_c0	Gamma carbonic anhydrase-like 2, mitochondrial OS=Arabidopsis thaliana OX=3702 GN=GAMMACAL2 PE=1 SV=1	GAMMACAL2		CP SP UP	18	3	18	3	3	27.5	2.84043e+06	5.04015e+06	7.42969e+06	4.69708e+06	3.33408e+06	6.98494e+06	3.58754e+06	4.56354e+06	4.95196e+06	0.65	1.126	1.37	0.853	0.768	1.104	0.872	1.242	1.243	0.866	0.683036	1.067	0.717104	1.232	0.264855
pc77707.graph_c0	Eukaryotic translation initiation factor 1A OS=Onobrychis viciifolia OX=3882 PE=2 SV=2	--	Translation initiation factor 1A / IF-1	CP SP UP	7	1	8	1	1	16.4	1.30925e+06	1.55822e+06	1.73845e+06	3497965	3012757	4.38996e+06	1.35383e+06	1.55739e+06	1.51471e+06
pc77776.graph_c0	ATP-dependent Clp protease proteolytic subunit-related protein 2, chloroplastic OS=Arabidopsis thaliana OX=3702 GN=CLPR2 PE=1 SV=1	CLPR2	Clp protease	CP SP UP	8	2	4	2	2	27.3	908983	1.0217e+06	466345	1.22422e+06	919083	2.81035e+06	1.27129e+06	768607	830483	0.883	0.97	0.365	0.944	0.899	1.887	1.313	0.889	0.886	1.682	0.237862	1.392	0.302927	0.828	0.621341
pc77780.graph_c0	AT-hook motif nuclear-localized protein 1 OS=Arabidopsis thaliana OX=3702 GN=AHL1 PE=1 SV=1	AHL1	Domain of unknown function (DUF296)	CP SP UP	7	1	7	1	1	34.9	3.26037e+06	1.83567e+06	2.93711e+06	1319339	792646	1.56779e+06			1.68246e+06
pc77798.graph_c0	Mitogen-activated protein kinase homolog NTF6 OS=Nicotiana tabacum OX=4097 GN=NTF6 PE=2 SV=1	NTF6	Protein kinase domain	CP SP UP	7	1	4	1	1	24.9	2.2692e+06	1162856	2.3062e+06	931866		927650	716630	754487	844641
pc77814.graph_c0	Probable ATP synthase 24 kDa subunit, mitochondrial OS=Arabidopsis thaliana OX=3702 GN=At2g21870 PE=1 SV=1	At2g21870		CP SP UP	20	6	62	6	6	28.1	1.28977e+07	1.3278e+07	2.31211e+07	3.63067e+07	31781870	38885650	5.13764e+07	2.29076e+07	1.96363e+07	0.512	0.515	0.74	1.144	1.27	1.067	2.168	1.082	0.856	1.97	0.0063521	2.324	0.0631515	1.18	0.776202
pc77831.graph_c0	ATP synthase subunit alpha, mitochondrial OS=Oryza sativa subsp. japonica OX=39947 GN=ATPA PE=1 SV=1	ATPA	ATP synthase alpha/beta family, beta-barrel domain; ATP synthase alpha/beta family, nucleotide-binding domain; ATP synthase alpha/beta chain, C terminal domain	CP SP UP	34	13	250	12	13	53	1.72934e+08	1.55165e+08	1.9363e+08	2.12866e+08	1.43404e+08	2.57158e+08	1.54538e+08	1.60959e+08	1.73567e+08	1.057	0.927	0.955	1.033	0.883	1.087	1.004	1.172	1.165	1.022	0.807454	1.137	0.119021	1.113	0.250635
pc77841.graph_c1	LIM domain-containing protein WLIM2b OS=Arabidopsis thaliana OX=3702 GN=WLIM2B PE=1 SV=1	WLIM2B	LIM domain	CP SP	5	1	1	1	1	25.7						605104	169712
pc77874.graph_c0	Serine/arginine-rich splicing factor SR34A OS=Arabidopsis thaliana OX=3702 GN=SR34A PE=2 SV=1	SR34A	RNA recognition motif. (a.k.a. RRM, RBD, or RNP domain)	CP SP UP	8	2	14	2	2	29.7	654218	430880	829875	473603	333412	588675	376071			1.371	0.882	1.402	0.788	0.703	0.852	0.837			0.641	0.0570293	0.687		1.072
pc77906.graph_c0	Transmembrane 9 superfamily member 8 OS=Arabidopsis thaliana OX=3702 GN=TMN8 PE=2 SV=1	TMN8		CP SP UP	4	2	9	2	2	60.1	5.46271e+07	5.77356e+07	6.08384e+07	8.91356e+07	7.82071e+07	9.55984e+07	6.36078e+07	5.29242e+07	5.98232e+07	0.886	0.915	0.796	1.147	1.277	1.071	1.096	1.022	1.065	1.346	0.0111032	1.226	0.0118616	0.911	0.172722
pc77930.graph_c2	ADP-ribosylation factor 2 OS=Oryza sativa subsp. japonica OX=39947 GN=ARF PE=2 SV=2	ARF	ADP-ribosylation factor family	CP SP UP	36	6	88	1	1	20.7	2.34722e+07	1.89844e+07	2.12728e+07	1.80819e+07	9.91146e+06	1.89794e+07	1.1823e+07	1.13152e+07	1.56724e+07
pc77956.graph_c0	Pectin acetylesterase 8 OS=Arabidopsis thaliana OX=3702 GN=PAE8 PE=2 SV=1	PAE8		CP SP UP	4	1	2	1	1	24.6	772806	1.0184e+06	3.16908e+06	712693	691128	561211	1227544	493165	408781
pc77963.graph_c0	24-methylenesterol C-methyltransferase 2 OS=Arabidopsis thaliana OX=3702 GN=SMT2 PE=1 SV=2	SMT2	Methyltransferase domain	CP SP UP	3	1	2	1	1	40.3	1.16204e+06	765870	910846	1.24368e+06	832792	1.45329e+06	579602	409029	877215
pc78004.graph_c1	Probable glutathione S-transferase DHAR2, chloroplastic OS=Oryza sativa subsp. japonica OX=39947 GN=DHAR2 PE=2 SV=1	DHAR2	Glutathione S-transferase, N-terminal domain	CP SP UP	4	1	3	1	1	34.7		2.50145e+06	2.68933e+06	2878763	2.34462e+06	2.69638e+06	1.5961e+06
pc78016.graph_c0	ATP-citrate synthase alpha chain protein 3 OS=Oryza sativa subsp. japonica OX=39947 GN=ACLA-3 PE=2 SV=1	ACLA-3		CP SP UP	19	3	12	2	2	21.9	2.70818e+06	2622406	2.67091e+06	1.59645e+06	1.30053e+06	1.44075e+06	1.31595e+06	1907558	2.09266e+06	1.523	1.442	1.212	0.713	0.737	0.56	0.787	1.277	1.292	0.481	0.00267499	0.803	0.248382	1.67	0.0554095
pc78029.graph_c0	Histone deacetylase HDT1 OS=Solanum chacoense OX=4108 GN=HDT1 PE=2 SV=1	HDT1	C2H2-type zinc finger	CP SP UP	22	8	70	8	8	36	9.11362e+07	1.02076e+07	1.10621e+07	1.51471e+07	6.40948e+07	72975626	8.34517e+06	4.19327e+06	3.27776e+06	3.227	0.353	0.316	0.426	2.285	1.786	0.314	0.177	0.127	1.154	0.598918	0.159	0.177393	0.137	0.035223
pc78057.graph_c0	NADPH--cytochrome P450 reductase OS=Vigna radiata var. radiata OX=3916 PE=1 SV=1	--	Flavodoxin	CP SP UP	6	1	3	1	1	22.3	553467		1257151	1.18608e+06	1.1997e+06	1.84504e+06	943016	1135764	541137
pc78071.graph_c1	Uncharacterized protein	--		SP UP	35	1	3	1	1	5.8
pc78080.graph_c0	40S ribosomal protein S18 OS=Arabidopsis thaliana OX=3702 GN=RPS18A PE=1 SV=1	RPS18A		CP SP UP	41	5	70	5	5	17.7	2.99994e+07	2.38733e+07	2.81175e+07	2.84331e+07	2.34987e+07	2.85253e+07	2.6303e+07	1.60217e+07	1.75358e+07	1.34	1.042	1.013	1.008	1.057	0.881	1.249	0.852	0.86	0.868	0.260314	0.872	0.399907	1.005	0.953864
pc78110.graph_c0	Inositol transporter 4 OS=Arabidopsis thaliana OX=3702 GN=INT4 PE=1 SV=1	INT4		CP SP UP	2	1	2	1	1	62.4	264291	524195	157402	975144	855664	1169402	321223	665770
pc78130.graph_c1	Ran-binding protein 1 homolog c OS=Arabidopsis thaliana OX=3702 GN=RANBP1C PE=2 SV=1	RANBP1C		CP SP UP	5	1	11	1	1	20.6	2.86819e+06	3867912	2.97638e+06	3.59488e+06	3546496	4382951		2.70869e+06	2.87403e+06
pc78157.graph_c0	ATPase 6, plasma membrane-type OS=Arabidopsis thaliana OX=3702 GN=AHA6 PE=2 SV=1	AHA6	Cation transporter/ATPase, N-terminus	CP SP UP	37	11	93	8	11	35.7	3.02327e+07	2.50133e+07	3.76902e+07	8.88035e+07	5.73809e+07	1.28594e+08	6.10897e+07	4.24751e+07	3.87309e+07	0.589	0.476	0.592	1.373	1.125	1.731	1.264	0.985	0.828	2.552	0.00298359	1.857	0.0128526	0.728	0.143406
pc78162.graph_c0	GDSL esterase/lipase At1g09390 OS=Arabidopsis thaliana OX=3702 GN=At1g09390 PE=2 SV=1	At1g09390		CP SP UP	13	1	6	1	1	7.8	543155	390379	438872	794887	569162	584531	1.00936e+06	617887	880280
pc78200.graph_c0	Adenine phosphoribosyltransferase 1, chloroplastic OS=Arabidopsis thaliana OX=3702 GN=APT1 PE=1 SV=2	APT1	Phosphoribosyl transferase domain	CP SP UP	16	4	27	4	4	29.4	4.08775e+06	4.25573e+06	5.43493e+06	3.66412e+06	3077859	4.80255e+06	3.49871e+06	1.86426e+06	2.93162e+06	1.208	1.229	1.295	0.859	0.915	0.981	1.099	0.656	0.951	0.738	0.00222506	0.725	0.0909983	0.982	0.81696
pc78210.graph_c1	Cytochrome c oxidase subunit 2 OS=Arabidopsis thaliana OX=3702 GN=COX2 PE=1 SV=2	COX2	Cytochrome C oxidase subunit II, periplasmic domain	CP SP UP	4	1	11	1	1	28.2	2.3146e+06	2831265	3433974	7.58555e+06	5136878	9441561	5.37746e+06	2.03747e+06	1.37656e+06
pc78217.graph_c0	GrpE protein homolog 2, mitochondrial OS=Arabidopsis thaliana OX=3702 GN=Mge2 PE=1 SV=1	Mge2		CP SP UP	4	1	3	1	1	38.1		1.4703e+06	1.53363e+06	1.51042e+06		1.78793e+06	1.14885e+06	1.68419e+06	1.44877e+06
pc78237.graph_c0	Serine carboxypeptidase-like 18 OS=Arabidopsis thaliana OX=3702 GN=SCPL18 PE=2 SV=2	SCPL18	Serine carboxypeptidase	CP SP UP	7	2	19	2	2	51.9	2.4807e+06	4.75266e+06	4.79085e+06	550316	658554	538089	422415	808341	956636	1.544	2.891	2.404	0.272	0.413	0.231	0.279	0.599	0.654	0.134	0.00138649	0.224	0.00961566	1.672	0.209807
pc78263.graph_c1	Lysophospholipid acyltransferase 1 OS=Arabidopsis thaliana OX=3702 GN=LPLAT1 PE=1 SV=1	LPLAT1		CP SP UP	3	1	3	1	1	45.7	271254	268701	183744	273919	207903	214776	225790	87137.3	174366
pc78287.graph_c1	Enoyl-[acyl-carrier-protein] reductase [NADH], chloroplastic OS=Brassica napus OX=3708 PE=1 SV=2	--	Enoyl-(Acyl carrier protein) reductase	CP SP UP	18	3	23	1	1	25.2			791073	1610801	1.47601e+06	1.06098e+06		974479	2.19916e+06
pc78297.graph_c0	Probable aquaporin PIP1-4 OS=Arabidopsis thaliana OX=3702 GN=PIP1.4 PE=1 SV=1	PIP1.4		CP SP UP	10	2	12	2	2	23.4	2.44258e+06	1.97984e+06	3.78991e+06	3662772	3.02767e+06	4.30869e+06	1.60054e+06	3.20557e+06	1.83716e+06	0.938	0.743	1.174	1.117	1.171	1.144	0.653	1.466	0.775	1.202	0.204202	1.014	0.912616	0.843	0.396354
pc78327.graph_c0	Presequence protease 1, chloroplastic/mitochondrial OS=Arabidopsis thaliana OX=3702 GN=PREP1 PE=1 SV=2	PREP1		CP SP UP	4	1	5	1	1	31.6	7344097	7.52382e+06	8925450	8.35716e+06	5058010	10027257	9081297	8419757	6.47701e+06
pc78339.graph_c1	Ras-related protein Rab11C OS=Lotus japonicus OX=34305 GN=RAB11C PE=2 SV=1	RAB11C	Ras family	CP SP UP	14	1	1	1	1	9.9		572133	1.14779e+06	1.18192e+06	755419	1.47247e+06	895260
pc78352.graph_c0	Putative leucine-rich repeat receptor-like serine/threonine-protein kinase At2g14440 OS=Arabidopsis thaliana OX=3702 GN=At2g14440 PE=3 SV=1	At2g14440	Carbohydrate-binding protein of the ER	CP SP UP	2	1	2	1	1	52.2	1.03763e+06	1.02179e+06	964236	1.2403e+06	1.02432e+06	1.15044e+06	1.56483e+06	1.11164e+06	1.00424e+06
pc78359.graph_c0	Protein FLX-like 2 OS=Arabidopsis thaliana OX=3702 GN=FLXL2 PE=1 SV=1	FLXL2		CP SP UP	10	3	4	3	3	34.6	767131	2.66828e+06	3.44174e+06	1.69952e+06	1.32663e+06	3.70222e+06	812969	2.38334e+06	640892	0.437	1.485	1.58	0.768	0.76	1.457	0.492	1.615	0.401	0.852	0.900991	0.716	0.553499	0.84	0.53662
pc78360.graph_c1	Alba domain-containing protein OS=Camellia sinensis var. sinensis OX=542762 GN=TEA_007982 PE=4 SV=1	TEA_007982		CP SP UP	17	4	34	4	4	30.4	4.52064e+06	3.67105e+06	8.21848e+06	7.63906e+06	6.62042e+06	1.01184e+07	5.67681e+06	5.63463e+06	5.56131e+06	0.779	0.618	1.142	1.045	1.148	1.204	1.039	1.155	1.052	1.338	0.154716	1.278	0.2028	0.956	0.447642
pc78369.graph_c1	Vesicle-associated membrane protein 714 OS=Arabidopsis thaliana OX=3702 GN=VAMP714 PE=1 SV=1	VAMP714	Regulated-SNARE-like domain	CP SP UP	5	1	1	1	1	25.6	219520	363058	231425	218739	104956	129151		185127	259148
pc78379.graph_c0	Fructose-bisphosphate aldolase 2, chloroplastic OS=Arabidopsis thaliana OX=3702 GN=FBA2 PE=1 SV=2	FBA2	Fructose-bisphosphate aldolase class-I	CP SP UP	16	6	40	5	5	42.8	5.75081e+06	5.54866e+06	4.72671e+06	4.93627e+06	6.144e+06	6.07559e+06	4.98526e+06	1.47061e+06	1.54781e+06	1.387	1.308	0.919	0.945	1.492	1.012	1.278	0.422	0.41	0.954	0.799981	0.584	0.164015	0.612	0.195519
pc78380.graph_c0	Flap endonuclease OS=Actinidia chinensis var. chinensis OX=1590841 GN=CEY00_Acc10912 PE=4 SV=1	CEY00_Acc10912		CP SP UP	11	2	7	1	1	18.1	809168	873796	1.26692e+06	808384	682413	702609	528805	707274	592815
pc78398.graph_c0	Osmotin-like protein OS=Solanum lycopersicum OX=4081 PE=1 SV=1	--	Thaumatin family	CP SP UP	22	5	73	5	5	28.4	1.42715e+07	1.06717e+07	1.22926e+07	2.14946e+07	1.8345e+07	1.99962e+07	1.66443e+07	8.35275e+06	1.02653e+07	1.071	0.783	0.744	1.281	1.386	1.037	1.328	0.746	0.846	1.426	0.0652713	1.124	0.662136	0.788	0.250404
pc78434.graph_c0	60S ribosomal protein L13a-2 OS=Arabidopsis thaliana OX=3702 GN=RPL13AB PE=2 SV=1	RPL13AB		CP SP UP	29	3	33	3	3	13.3	19558024	2.0377e+07	2.40168e+07	3.11812e+07	2.49622e+07	4.11447e+07	2.44303e+07	1.24077e+07	1.5038e+07	0.911	0.928	0.903	1.154	1.171	1.325	1.21	0.688	0.769	1.331	0.00310167	0.973	0.751316	0.731	0.126602
pc78444.graph_c0	DNA repair RAD52-like protein 2, chloroplastic OS=Arabidopsis thaliana OX=3702 GN=RAD52-2 PE=1 SV=1	RAD52-2		CP SP UP	7	1	8	1	1	23.4	1.45972e+06	1.34904e+06	1.98978e+06	1475104	1.29738e+06	1.97672e+06	1512584	1.17718e+06	1.25754e+06
pc78449.graph_c0	Glutamate dehydrogenase 1 OS=Arabidopsis thaliana OX=3702 GN=GDH1 PE=2 SV=1	GDH1	Glu/Leu/Phe/Val dehydrogenase, dimerisation domain; Glutamate/Leucine/Phenylalanine/Valine dehydrogenase	CP SP UP	4	1	2	1	1	29.5	1.44813e+06	1.83126e+06	1.86346e+06	2.48114e+06	1.72485e+06	3.54862e+06	3.092e+06	2.51946e+06	1565923
pc78461.graph_c1	Small heat shock protein, chloroplastic OS=Petunia hybrida OX=4102 GN=HSP22 PE=2 SV=1	HSP22		UP	5	1	1	1	1	24.6	610002	419474
pc78477.graph_c0	Clathrin heavy chain 2 OS=Arabidopsis thaliana OX=3702 GN=CHC2 PE=1 SV=1	CHC2		CP SP UP	20	1	2	1	1	8.4	1.04964e+06	1.09647e+06	1.76021e+06	1.17552e+06	974878	1.39385e+06	5.43298e+06	1.21835e+06	880076
pc78508.graph_c0	40S ribosomal protein S3a OS=Catharanthus roseus OX=4058 GN=RPS3A PE=2 SV=4	RPS3A		CP SP UP	34	7	53	7	7	29.8	3.0523e+08	3.67295e+08	4.19155e+08	2.70581e+08	1.90111e+08	3.77726e+08	2.2288e+08	2.20197e+08	1.97438e+08	1.179	1.387	1.306	0.83	0.739	1.009	0.915	1.013	0.837	0.666	0.0157566	0.714	0.009724	1.073	0.517596
pc78532.graph_c1	Endo-1,3;1,4-beta-D-glucanase OS=Zea mays OX=4577 PE=1 SV=1	--	Dienelactone hydrolase family	CP SP UP	7	1	10	1	1	20.8	1.32316e+06	2.77264e+06	2.87666e+06	2585006	2.20031e+06	2.99074e+06	1.38007e+06	1.3078e+06	1.36355e+06
pc78588.graph_c0	Proteasome subunit beta type-5 OS=Spinacia oleracea OX=3562 PE=2 SV=1	--	Proteasome subunit	CP SP UP	10	1	21	1	1	15.1	6.88107e+06	6.42258e+06	7.96107e+06	3.7955e+06	3.99357e+06	5.60033e+06	3.59864e+06	5.82221e+06	6.20763e+06
pc78616.graph_c0	MFP1 attachment factor 1 OS=Solanum lycopersicum OX=4081 GN=MAF1 PE=1 SV=1	MAF1	WPP domain	CP SP UP	9	1	19	1	1	19	577733	887956	1.42813e+06	1.28901e+06	887545	2.03478e+06	1.4124e+06	711273	481473
pc78621.graph_c0	Isocitrate dehydrogenase [NADP] OS=Nicotiana tabacum OX=4097 PE=2 SV=1	--	Isocitrate/isopropylmalate dehydrogenase	CP SP UP	44	10	79	7	10	24.2	5.2556e+07	4.66983e+07	4.54734e+07	6.70483e+07	5.53886e+07	8.0158e+07	4.01074e+07	3.78629e+07	5.17956e+07	1.094	0.95	0.763	1.108	1.161	1.153	0.887	0.938	1.184	1.219	0.119886	1.072	0.625921	0.879	0.202679
pc78627.graph_c1	GrpE protein homolog 2, mitochondrial OS=Arabidopsis thaliana OX=3702 GN=Mge2 PE=1 SV=1	Mge2		CP SP UP	8	2	7	2	2	32.7	2.28519e+06	1.92368e+06	2483799	3.80337e+06	2.69518e+06	3.68303e+06	2.3009e+06	1.85033e+06	2.77576e+06	0.954	0.784	0.836	1.26	1.132	1.062	1.02	0.919	1.272	1.342	0.0180793	1.247	0.12684	0.93	0.50121
pc78711.graph_c0	Abscisate beta-glucosyltransferase OS=Phaseolus angularis OX=3914 GN=AOG PE=1 SV=1	AOG		CP SP UP	16	5	20	5	5	55	1.20554e+07	1.28576e+07	1.02623e+07	3.02782e+06	2.40708e+06	6.33347e+06	4.94215e+06	6.71667e+06	3.54513e+06	1.926	2.008	1.323	0.384	0.387	0.699	0.839	1.278	0.622	0.28	0.00553249	0.521	0.0516484	1.863	0.0977942
pc78731.graph_c1	40S ribosomal protein S17 OS=Solanum lycopersicum OX=4081 GN=RPS17 PE=2 SV=3	RPS17		CP SP UP	33	6	106	6	6	16.8	2.41795e+07	2.42112e+07	2.89315e+07	2.18229e+07	18113062	2.99854e+07	18144400	1.8044e+07	1.53175e+07	1.208	1.182	1.166	0.866	0.911	1.036	0.964	1.073	0.84	0.791	0.0120159	0.809	0.0388748	1.023	0.829485
pc78752.graph_c0	E3 ubiquitin-protein like (Fragment) OS=Actinidia chinensis var. chinensis OX=1590841 GN=CEY00_Acc30414 PE=4 SV=1	CEY00_Acc30414		CP SP UP	14	3	23	3	3	31.3	2.24452e+06	3.01896e+06	2.9888e+06	3.78839e+06	3.83058e+06	4.0092e+06	2.5667e+06	2.0868e+06	2.34309e+06	0.829	1.09	0.891	1.111	1.425	1.024	1.008	0.918	0.951	1.267	0.144293	1.024	0.748578	0.808	0.119333
pc78792.graph_c0	Calreticulin-3 OS=Arabidopsis thaliana OX=3702 GN=CRT3 PE=1 SV=2	CRT3		CP SP UP	4	1	1	1	1	37.4	1.53798e+06	1.29982e+06	1.09678e+06	2.9143e+06	3.05793e+06	2.59286e+06	1.50308e+06	1.63923e+06
pc78814.graph_c0	ATPase, F0 complex, subunit G, mitochondrial [Trema orientalis]	--		CP SP UP	9	1	4	1	1	14.2	1.58909e+06	1.06633e+06	1.46144e+06	2725359	1.47241e+06	4.06983e+06	1137387	1.60352e+06	1.44812e+06
pc78820.graph_c2	Importin subunit alpha OS=Solanum lycopersicum OX=4081 PE=2 SV=2	--		CP SP UP	13	2	11	2	2	9.2		460307	3.12299e+06	2.57361e+06	1.60625e+06	3.55534e+06	802042	395550	306889		0.31	1.734	1.407	1.113	1.692	0.587	0.324	0.232	1.374	0.407099	0.373	0.391684	0.271	0.0100938
pc78820.graph_c3	Importin subunit alpha-1a OS=Oryza sativa subsp. japonica OX=39947 GN=Os01g0253300 PE=1 SV=2	Os01g0253300		CP SP UP	7	1	5	1	1	15.9	550262	1.00385e+06	975282	2.05447e+06	1.60239e+06	2.93542e+06	1.61526e+06		851993
pc78827.graph_c0	U1 small nuclear ribonucleoprotein A OS=Arabidopsis thaliana OX=3702 GN=U1A PE=1 SV=1	U1A	RNA recognition motif. (a.k.a. RRM, RBD, or RNP domain)	CP SP UP	3	1	3	1	1	27.4	159689	171797	180206	143610	93705.5	412679	257481		70242.5
pc78875.graph_c0	Pentatricopeptide repeat-containing protein At3g49240, mitochondrial OS=Arabidopsis thaliana OX=3702 GN=EMB1796 PE=1 SV=1	EMB1796		CP SP UP	2	1	1	1	1	72.1	51742164	70969224	56064904	77672784	74790264	78418648	58723532	44282216	70663528
pc78893.graph_c0	Anther-specific protein LAT52 OS=Solanum lycopersicum OX=4081 GN=LAT52 PE=2 SV=1	LAT52		CP SP UP	7	1	8	1	1	20.1	3.64852e+06	5.22884e+06	4.91463e+06	7.01393e+06	5.69244e+06	8.3042e+06	4.52518e+06	5.98134e+06	7.26221e+06
pc78915.graph_c0	Tubulin-folding cofactor A OS=Arabidopsis thaliana OX=3702 GN=TFCA PE=1 SV=2	TFCA	Tubulin binding cofactor A	CP SP UP	12	1	6	1	1	9.8	630845	878669	2.22227e+06	1861499	1.66888e+06	2029746	1.63171e+06	959944	936354
pc78952.graph_c0	THO complex subunit 6 OS=Arabidopsis thaliana OX=3702 GN=THO6 PE=1 SV=1	THO6		UP	7	1	1	1	1	26.8
pc78954.graph_c1	Long chain acyl-CoA synthetase 7, peroxisomal OS=Arabidopsis thaliana OX=3702 GN=LACS7 PE=1 SV=2	LACS7	Domain of unknown function (DUF4009)	CP SP UP	2	1	2	1	1	76.4	124406104	82524752	67101564	76152392	48587232	87229096	62253376	53583116	103084784
pc78981.graph_c0	HABP4_PAI-RBP1 domain-containing protein OS=Camellia sinensis var. sinensis OX=542762 GN=TEA_004797 PE=4 SV=1	TEA_004797		CP SP UP	16	1	4	1	1	7.8	62381280	40091026	1.56292e+08	153022976	130844432	186029984	1.3426e+08	5.62015e+07	8.11419e+07
pc78981.graph_c1	RGG repeats nuclear RNA binding protein A (Fragment) OS=Nicotiana tabacum OX=4097 GN=RggA PE=2 SV=1	RggA		CP SP UP	11	1	10	1	1	14.8	2.11558e+06	5.74971e+06	2.22924e+06	2.64109e+06	344380	1.05386e+06	409102	1.60534e+06	1.61518e+06
pc79030.graph_c0	Miraculin OS=Synsepalum dulcificum OX=3743 PE=1 SV=3	--	Trypsin and protease inhibitor	CP SP UP	24	5	28	5	5	24.5	3.18749e+06	4.11165e+06	4.24094e+06	6.28195e+06	5.21056e+06	7.3102e+06	1.24944e+07	7.98096e+06	8.58655e+06	0.533	0.672	0.572	0.834	0.877	0.845	2.22	1.588	1.576	1.438	0.00633077	3.03	0.00113775	2.106	0.00301988
pc79072.graph_c0	Sugar transporter ERD6-like 4 OS=Arabidopsis thaliana OX=3702 GN=At1g19450 PE=2 SV=1	At1g19450		CP SP	6	1	3	1	1	28.3				831672	401474	1.15014e+06	670789	2.26712e+06	714380
pc79097.graph_c0	unnamed protein product [Coffea canephora]	--		CP SP UP	14	1	6	1	1	7.4	2.30023e+06	4.29033e+06	3.49445e+06	5.75337e+06	3.33022e+06	7.72075e+06	3.96629e+06	1.59468e+06	2.85769e+06
pc79115.graph_c0	Ras-related protein RABE1c OS=Arabidopsis thaliana OX=3702 GN=RABE1C PE=1 SV=1	RABE1C	Ras family	CP SP UP	13	2	13	1	2	20.5	6.79681e+06	2.87476e+06	7891161	16142403	9.87853e+06	17924374	1.02064e+07	6.21332e+06	6.55619e+06
pc79147.graph_c0	40S ribosomal protein S24-2 OS=Arabidopsis thaliana OX=3702 GN=RPS24B PE=2 SV=2	RPS24B		CP SP UP	24	2	11	2	2	11.7	1.15517e+06	1.22068e+06	1.13193e+06	1.39131e+06	1.12764e+06	876971	1.32396e+06	912348	1.05198e+06	1.126	1.162	0.89	1.076	1.106	0.591	1.371	1.058	1.125	0.873	0.489498	1.118	0.38291	1.282	0.269236
pc79216.graph_c1	Protein FAR1-RELATED SEQUENCE 9 OS=Arabidopsis thaliana OX=3702 GN=FRS9 PE=2 SV=2	FRS9	MULE transposase domain; SWIM zinc finger	CP SP UP	9	3	11	3	3	46	4.01308e+07	4.35941e+07	5.6776e+07	6.74542e+07	5.72365e+07	6.85403e+07	3.60726e+07	58603666	4.84686e+07	0.836	0.887	0.954	1.115	1.2	0.986	0.798	1.453	1.108	1.233	0.0392792	1.255	0.325025	1.018	0.963663
pc79235.graph_c1	60S ribosomal protein L21-1 OS=Arabidopsis thaliana OX=3702 GN=RPL21A PE=2 SV=2	RPL21A		CP SP UP	12	2	27	2	2	19.7	1.08493e+07	8.51411e+06	1.18591e+07	1.22221e+07	1.02577e+07	1.46886e+07	8.93407e+06	6.56717e+06	8.84554e+06	1.162	0.891	1.024	1.039	1.106	1.087	1.017	0.837	1.04	1.05	0.526653	0.941	0.591335	0.895	0.183417
pc79248.graph_c2	Hypersensitive-induced response protein 4 OS=Arabidopsis thaliana OX=3702 GN=HIR4 PE=1 SV=1	HIR4		CP SP UP	7	2	10	2	2	34.6	1.59088e+07	2.10192e+07	2.13834e+07	2.39555e+07	2.80387e+07	2.48461e+07	21928870	1.59283e+07	1.96507e+07	0.82	1.059	0.889	0.98	1.455	0.885	1.201	0.977	1.112	1.199	0.38823	1.189	0.144279	0.991	0.94885
pc79267.graph_c0	10 kDa chaperonin, mitochondrial OS=Arabidopsis thaliana OX=3702 GN=CPN10 PE=1 SV=1	CPN10	Chaperonin 10 Kd subunit	CP SP UP	24	3	35	3	3	14.2	6.25015e+06	4.54231e+06	5.15158e+06	9.06914e+06	7.14775e+06	1.13316e+07	6.2929e+06	6812579	6.193e+06	0.989	0.702	0.657	1.139	1.138	1.239	1.058	1.283	1.075	1.497	0.0319382	1.455	0.0514289	0.972	0.662642
pc79317.graph_c0	Succinate--CoA ligase [ADP-forming] subunit alpha-1, mitochondrial OS=Solanum lycopersicum OX=4081 GN=SCOA PE=1 SV=1	SCOA	CoA binding domain; CoA-ligase	CP SP UP	11	3	44	3	3	33	1.65989e+08	2.66448e+08	2.38784e+08	4.66405e+08	4.61616e+08	5.22614e+08	2.50965e+08	9.33729e+07	1.05085e+08	0.641	1.006	0.744	1.43	1.795	1.395	1.03	0.429	0.446	1.932	0.01241	0.797	0.399698	0.412	0.0311609
pc79356.graph_c2	Calcium-transporting ATPase 4, plasma membrane-type OS=Arabidopsis thaliana OX=3702 GN=ACA4 PE=1 SV=1	ACA4	haloacid dehalogenase-like hydrolase	SP UP	2	1	2	1	1	44.6	701306							1.25183e+06	1108800
pc79402.graph_c1	ATP synthase subunit alpha, mitochondrial OS=Marchantia polymorpha OX=3197 GN=ATPA PE=3 SV=2	ATPA	ATP synthase alpha/beta family, beta-barrel domain; ATP synthase alpha/beta family, nucleotide-binding domain; ATP synthase alpha/beta chain, C terminal domain	CP SP UP	12	5	191	4	5	59.6	2.38924e+08	3.07674e+08	3.01095e+08	2.97683e+08	2.51341e+08	3.08361e+08	1.79578e+08	2.52422e+08	2.74472e+08	0.984	1.238	1	0.973	1.042	0.878	0.786	1.237	1.241	0.898	0.306025	1.013	0.985842	1.128	0.559936
pc79409.graph_c0	60S ribosomal protein L10 OS=Vitis riparia OX=96939 GN=RPL10 PE=2 SV=1	RPL10		CP SP UP	12	2	8	2	2	22.4	9.36495e+06	5.41428e+06	8.78908e+06	1.23743e+07	7.97103e+06	1.1055e+07	7.25773e+06	6.73962e+06	7.88311e+06	1.21	0.684	0.916	1.27	1.037	0.987	0.997	1.037	1.118	1.172	0.378939	1.122	0.449934	0.957	0.666032
pc79430.graph_c0	Vesicle-associated protein 2-1 OS=Arabidopsis thaliana OX=3702 GN=PVA21 PE=1 SV=1	PVA21	MSP (Major sperm protein) domain	CP SP UP	24	2	9	2	2	13.1	3.6544e+06	2.36308e+06	3.11988e+06	4.93237e+06	4457357	6.63235e+06	3.49173e+06	3.92112e+06	5.87082e+06	0.944	0.597	0.65	1.012	1.159	1.184	0.959	1.206	1.665	1.531	0.040733	1.748	0.0603039	1.142	0.550598
pc79455.graph_c0	Ornithine aminotransferase, mitochondrial OS=Arabidopsis thaliana OX=3702 GN=DELTA-OAT PE=1 SV=1	DELTA-OAT	Aminotransferase class-III	CP SP UP	5	1	2	1	1	38.1	883330	883693	867791	776829	531732	1.09674e+06	540033	518230	472107
pc79465.graph_c0	Splicing factor SF3a60 homolog OS=Arabidopsis thaliana OX=3702 GN=ATO PE=1 SV=1	ATO	Telomere stability C-terminal	CP SP UP	12	2	4	2	2	29.7	256079		429990	309469		403899		149079	260032	0.937		1.269	0.899		1.022		0.65	1.045	0.871	0.515579	0.768	0.425036	0.882	0.60166
pc79488.graph_c1	Probable bifunctional methylthioribulose-1-phosphate dehydratase/enolase-phosphatase E1 1 OS=Vitis vinifera OX=29760 GN=VIT_19s0014g02480 PE=3 SV=2	VIT_19s0014g02480		CP SP UP	9	2	2	2	2	26.1	336000	1.50826e+06	2294868	2.20236e+06	1.58857e+06	2.15427e+06	1.25717e+06	930185	975191	0.252	1.105	1.388	1.311	1.199	1.116	1.002	0.83	0.803	1.321	0.400773	0.96	0.752308	0.727	0.018013
pc79523.graph_c0	Cysteine synthase OS=Citrullus lanatus OX=3654 PE=1 SV=1	--		CP SP UP	16	4	14	4	4	34.3	2.9367e+06	6.4407e+06	6.97447e+06	5.02296e+06	4.85864e+06	5.84074e+06	3.22095e+06	5257209	3804221	0.658	1.409	1.259	0.893	1.095	0.904	0.767	1.401	0.935	0.87	0.725859	0.933	0.874192	1.073	0.832553
pc79539.graph_c0	LL-diaminopimelate aminotransferase, chloroplastic OS=Arabidopsis thaliana OX=3702 GN=DAP PE=1 SV=1	DAP	Aminotransferase class I and II	CP SP UP	12	4	39	4	4	50.3	1.34106e+07	1.72942e+07	1.90155e+07	1.76946e+07	2.01328e+07	2.11665e+07	1.52804e+07	1.58215e+07	1.43351e+07	0.864	1.089	0.988	0.905	1.306	0.942	1.046	1.213	1.014	1.072	0.677178	1.113	0.280755	1.038	0.726971
pc79540.graph_c0	Serine/threonine-protein kinase SRK2E OS=Arabidopsis thaliana OX=3702 GN=SRK2E PE=1 SV=1	SRK2E	Protein kinase domain	CP SP UP	5	1	6	1	1	30.2	3.80129e+06	3.71773e+06	1643982	6.76225e+06	9184576	8206633	6.09761e+06	3.22682e+06	4907527
pc79590.graph_c0	Trans-cinnamate 4-monooxygenase OS=Helianthus tuberosus OX=4233 GN=CYP73A1 PE=1 SV=1	CYP73A1	Cytochrome P450	CP SP UP	7	3	12	3	3	58	4137105	5.65344e+06	6.48312e+06	3.98964e+06	2.97762e+06	4.38798e+06	3.36061e+06	2.91204e+06	4.10543e+06	1.081	1.444	1.366	0.828	0.783	0.792	0.933	0.906	1.178	0.618	0.00628255	0.775	0.104997	1.256	0.0597971
pc79591.graph_c0	Cinnamoyl-CoA reductase 2 OS=Arabidopsis thaliana OX=3702 GN=CCR2 PE=1 SV=1	CCR2		CP SP UP	13	1	27	1	1	9.1	2.77627e+06	2198639	2.73513e+06	4.761e+06	3.11541e+06	3905535	2.18911e+06	2.98104e+06	2.30644e+06
pc79596.graph_c0	60S acidic ribosomal protein P0 OS=Glycine max OX=3847 PE=2 SV=1	--		CP SP UP	13	4	37	4	4	27.4	2.36806e+07	18596169	2.32544e+07	2.35254e+07	1.71415e+07	30428819	1.92057e+07	1.5714e+07	2.46385e+07	1.199	0.92	0.949	0.946	0.874	1.065	1.033	0.947	1.369	0.94	0.60011	1.092	0.586829	1.161	0.326727
pc79600.graph_c0	BAHD acyltransferase DCR OS=Arabidopsis thaliana OX=3702 GN=DCR PE=2 SV=1	DCR		CP SP UP	13	4	15	4	4	51.8	2.78018e+06	4.81032e+06	4.59264e+06	923073	3.09873e+06	3.78643e+06	3.81671e+06	3.67141e+06	2.03144e+06	0.936	1.582	1.246	0.247	1.05	0.881	1.365	1.471	0.751	0.579	0.220948	0.953	0.809591	1.647	0.27939
pc79612.graph_c2	Alpha-galactosidase OS=Coffea arabica OX=13443 PE=1 SV=1	--		CP SP UP	10	3	8	3	3	45.5	1.12373e+06	1.86461e+06	637912	1.93777e+06	2.02151e+06	2.25284e+06	3.15347e+06	2.19791e+06	2.28905e+06	0.638	1.035	0.292	0.874	1.156	0.885	1.904	1.487	1.428	1.483	0.249354	2.452	0.0556226	1.653	0.0171421
pc79641.graph_c0	RNA cytidine acetyltransferase 2 OS=Arabidopsis thaliana OX=3702 GN=At3g57940 PE=2 SV=2	At3g57940		CP SP UP	3	1	1	1	1	39.7	743359	699870	589934	505508	532380	756943	616073	773319	844354
pc79653.graph_c1	Thiol protease aleurain-like OS=Arabidopsis thaliana OX=3702 GN=At3g45310 PE=2 SV=1	At3g45310	Cathepsin propeptide inhibitor domain (I29); Papain family cysteine protease	CP SP UP	10	3	30	3	3	41	7.68872e+06	7.03345e+06	1.07098e+07	1.04588e+07	7.70572e+06	1.18051e+07	1.31865e+07	3.29653e+06	7.91406e+06	0.957	0.855	1.075	1.033	0.966	1.015	1.744	0.488	1.081	1.044	0.533494	1.148	0.970248	1.099	0.935489
pc79679.graph_c1	60S ribosomal protein L27-3 OS=Arabidopsis thaliana OX=3702 GN=RPL27C PE=2 SV=2	RPL27C		CP SP UP	19	3	25	3	3	16.9	17535900	1.71541e+07	21315441	19547328	1.69635e+07	2.52926e+07	1.31449e+07	9.40346e+06	1.47403e+07	1.123	1.073	1.101	0.994	1.094	1.119	0.895	0.717	1.036	0.973	0.49726	0.803	0.0994781	0.826	0.149076
pc79702.graph_c0	Non-specific lipid-transfer protein OS=Gossypium hirsutum OX=3635 PE=2 SV=1	--		CP SP UP	32	4	128	3	4	12.1	4.2805e+08	4.6744e+08	4.95225e+08	6.34087e+08	5.31677e+08	6.07385e+08	3.77472e+08	2.72634e+08	5.18694e+08	0.981	1.047	0.915	1.154	1.227	0.962	0.92	0.744	1.305	1.136	0.209325	1.009	0.92472	0.888	0.476786
pc79707.graph_c0	Protein DOWN-REGULATED IN DIF1 11 OS=Arabidopsis thaliana OX=3702 GN=DD11 PE=2 SV=1	DD11	Prolamin-like	CP SP UP	23	4	24	4	4	19.3	5.43487e+06	1.47167e+07	9.68586e+06	2.03002e+07	24977558	1.17604e+07	7.59363e+06	5.0613e+06	8.38993e+06	0.5	1.324	0.719	1.483	2.314	0.748	0.743	0.554	0.848	1.787	0.265514	0.843	0.756061	0.472	0.131605
pc79779.graph_c2	Glyceraldehyde-3-phosphate dehydrogenase A, chloroplastic OS=Pisum sativum OX=3888 GN=GAPA PE=1 SV=2	GAPA	Glyceraldehyde 3-phosphate dehydrogenase, NAD binding domain; Glyceraldehyde 3-phosphate dehydrogenase, C-terminal domain	CP SP UP	6	2	4	2	2	43.2	1.71615e+06	1.65898e+06	2.16386e+06	1.31893e+06	1.58039e+06	1.8384e+06	1226648	968189	1.04478e+06	1.261	1.191	1.282	0.769	1.169	0.934	0.958	0.847	0.843	0.769	0.0878104	0.709	0.00189906	0.922	0.621909
pc79783.graph_c0	Isocitrate dehydrogenase [NADP], chloroplastic/mitochondrial OS=Arabidopsis thaliana OX=3702 GN=At5g14590 PE=1 SV=1	At5g14590	Isocitrate/isopropylmalate dehydrogenase	CP SP UP	17	7	40	4	4	53.4	1.50798e+07	1.37444e+07	1.93608e+07	2.2147e+07	1.50064e+07	27192297	2.01479e+07	1.6352e+07	1.50305e+07	0.913	0.813	0.945	1.064	0.915	1.138	1.296	1.178	0.999	1.167	0.125753	1.3	0.0431526	1.114	0.345389
pc79813.graph_c0	Aspartate-semialdehyde dehydrogenase (Fragment) OS=Davidia involucrata OX=16924 GN=Din_025666 PE=3 SV=1	Din_025666	Semialdehyde dehydrogenase, dimerisation domain	CP SP UP	11	1	8	1	1	11.1	2.52047e+06	2.16435e+06	2.67617e+06	1.52833e+06	2.01718e+06	2.71059e+06	2.01398e+06	1.86519e+06	1.66854e+06
pc79836.graph_c2	Bifunctional UDP-glucose 4-epimerase and UDP-xylose 4-epimerase 1 OS=Arabidopsis thaliana OX=3702 GN=UGE1 PE=1 SV=2	UGE1		CP SP UP	19	5	25	4	6	41.6	4084999	4.326e+06	7.94727e+06	5.45021e+06	4.74157e+06	5.95311e+06	6.10912e+07	3.01366e+06	3.7032e+06	0.404	0.419	0.635	0.428	0.473	0.407	6.429	0.355	0.403	0.897	0.59024	4.929	0.495818	5.495	0.443198
pc79843.graph_c0	ATP-dependent 6-phosphofructokinase 2 OS=Arabidopsis thaliana OX=3702 GN=PFK2 PE=1 SV=1	PFK2	Phosphofructokinase	CP SP UP	10	4	20	3	4	52.2	6053039	4.72395e+06	5.57565e+06	7640364	5.12852e+06	8.67211e+06	7.27807e+06	5.93208e+06	4.02807e+06	1.092	0.833	0.811	1.095	0.932	1.082	1.396	1.274	0.798	1.136	0.282065	1.268	0.331521	1.115	0.667606
pc79845.graph_c0	Malate dehydrogenase, glyoxysomal OS=Citrullus lanatus OX=3654 PE=1 SV=1	--	lactate/malate dehydrogenase, alpha/beta C-terminal domain	CP SP UP	7	2	20	1	1	34.9		1.00126e+06	5.69305e+07		891388			975499	2081910
pc79854.graph_c2	Succinate dehydrogenase [ubiquinone] iron-sulfur subunit 2, mitochondrial OS=Arabidopsis thaliana OX=3702 GN=SDH2-2 PE=1 SV=2	SDH2-2		SP	15	1	2	1	1	7.1
pc79878.graph_c0	coiled-coil domain-containing protein 124 [Morus notabilis]	--		CP SP UP	7	2	4	2	2	26.5	1.1776e+07	4.46354e+07	44457505	58546701	31229070	58767075	28040589	22798120	2.77605e+07	0.357	1.321	1.086	1.407	0.952	1.23	0.902	0.822	0.923	1.298	0.409532	0.958	0.824848	0.738	0.0710681
pc79914.graph_c0	Tropinone reductase homolog OS=Datura stramonium OX=4076 PE=2 SV=1	--	Enoyl-(Acyl carrier protein) reductase	CP SP UP	19	3	31	3	3	19.2	2.19313e+07	3.39825e+07	3.35349e+07	3.65884e+07	3.78388e+07	5.02749e+07	3.05401e+07	2.57353e+07	2.28786e+07	0.743	1.125	0.916	0.984	1.29	1.176	1.099	1.037	0.851	1.239	0.196425	1.073	0.609948	0.866	0.264752
pc79923.graph_c1	Protein INVOLVED IN DE NOVO 2 OS=Arabidopsis thaliana OX=3702 GN=IDN2 PE=1 SV=1	IDN2	XS zinc finger domain; XS domain; XH domain	CP SP UP	15	8	16	8	8	73	6.42139e+06	7.11615e+06	9.21329e+06	5.08333e+06	4.93973e+06	8.57808e+06	4.19018e+06	6.11598e+06	5.39877e+06	1.118	1.211	1.293	0.702	0.866	1.032	0.775	1.267	1.032	0.718	0.0453294	0.849	0.287369	1.182	0.426885
pc79988.graph_c0	Organelle RRM domain-containing protein 2, mitochondrial OS=Arabidopsis thaliana OX=3702 GN=ORRM2 PE=1 SV=1	ORRM2	RNA recognition motif. (a.k.a. RRM, RBD, or RNP domain)	CP SP UP	13	2	2	2	2	16.5		912648	906597			1.10774e+06	570008	465651	103343		1.452	1.191			1.247	0.987	0.903	0.185	0.944		0.523	0.303474	0.555
pc79995.graph_c5	Histone H1 OS=Solanum pennellii OX=28526 PE=2 SV=1	--	linker histone H1 and H5 family	CP SP UP	13	2	17	2	2	16.3	7.11466e+06	16731204	1.64111e+07	1.45894e+07	1.1961e+07	1.40427e+07	4.69865e+06	4037451	3.7092e+06	0.757	1.741	1.409	1.233	1.282	1.033	0.532	0.512	0.434	0.908	0.876381	0.378	0.0235091	0.417	0.000659048
pc80011.graph_c0	Early nodulin-like protein 2 OS=Arabidopsis thaliana OX=3702 GN=At4g27520 PE=1 SV=1	At4g27520	Plastocyanin-like domain	CP SP UP	18	5	75	5	5	34.2	2.26075e+07	3.25688e+07	25392925	3.70911e+07	3.12877e+07	3.79994e+07	2.88661e+07	2.11209e+07	1.78564e+07	0.881	1.241	0.798	1.148	1.228	1.024	1.196	0.98	0.764	1.164	0.308257	1.007	0.965098	0.865	0.319236
pc80016.graph_c1	60S ribosomal protein L14-2 OS=Arabidopsis thaliana OX=3702 GN=RPL14B PE=1 SV=1	RPL14B		CP SP UP	30	4	40	3	4	14.7	9272942	1.51156e+07	21017708	26324027	1.94939e+07	3.50897e+07	1.29734e+07	1.0039e+07	2.53332e+07	0.527	0.84	0.964	1.188	1.116	1.379	0.784	0.68	1.582	1.58	0.0660419	1.307	0.51536	0.827	0.39107
pc80020.graph_c0	Plasma membrane ATPase 1 OS=Nicotiana plumbaginifolia OX=4092 GN=PMA1 PE=2 SV=1	PMA1	haloacid dehalogenase-like hydrolase	CP SP UP	2	1	8	1	1	72	2.22432e+06	1.91008e+06	4149585	744259		904676	1.77796e+06	1226276	994345
pc80094.graph_c0	Structural maintenance of chromosomes protein 3 OS=Arabidopsis thaliana OX=3702 GN=SMC3 PE=2 SV=1	SMC3	RecF/RecN/SMC N terminal domain; SMC proteins Flexible Hinge Domain	CP SP UP	6	5	12	5	5	113.6	2.30639e+06	3.62428e+06	5.90457e+06	3.10646e+06	1.93214e+06	6.87369e+06	1.80321e+06	1.49116e+06	1.31897e+06	0.808	1.24	1.667	0.864	0.681	1.663	0.671	0.622	0.507	0.864	0.627616	0.485	0.0382705	0.561	0.14211
pc80111.graph_c0	Inositol polyphosphate multikinase beta OS=Arabidopsis thaliana OX=3702 GN=IPK2b PE=1 SV=1	IPK2b		CP SP UP	11	2	3	2	2	30.1	2.84387e+06	3.60651e+06	3.14705e+06	1.9074e+06	1.74719e+06	1.77294e+06	1.44882e+06	255020	423980	1.647	2.041	1.469	0.877	1.019	0.709	0.892	0.176	0.27	0.505	0.00867151	0.259	0.0328011	0.514	0.143837
pc80140.graph_c0	60S ribosomal protein L35a-3 OS=Arabidopsis thaliana OX=3702 GN=RPL35AC PE=3 SV=1	RPL35AC	Ribosomal protein L35Ae	CP SP UP	15	1	14	1	1	14.3	1.39e+06	2.13788e+06	1.47241e+06	2.34419e+06	829526	2993961	2.18342e+06	1367794	664463
pc80209.graph_c0	External alternative NAD(P)H-ubiquinone oxidoreductase B1, mitochondrial OS=Solanum tuberosum OX=4113 GN=NDB1 PE=3 SV=1	NDB1	Pyridine nucleotide-disulphide oxidoreductase	CP SP UP	4	2	3	1	1	45.9			225307	829220	509078	910023	289952
pc80226.graph_c0	Glycerophosphodiester phosphodiesterase GDPDL3 OS=Arabidopsis thaliana OX=3702 GN=GDPDL3 PE=1 SV=3	GDPDL3		CP SP UP	7	2	6	2	2	40.4	13102189	1.09421e+07	1.28029e+07	8.44117e+06	7.64318e+06	8.91576e+06	5.90978e+06	1.20356e+07	4399037	1.546	1.261	1.218	0.791	0.908	0.727	0.741	1.69	0.57	0.603	0.00689631	0.746	0.29873	1.237	0.770465
pc80234.graph_c0	Histone deacetylase HDT1 OS=Arabidopsis thaliana OX=3702 GN=HDT1 PE=1 SV=1	HDT1		CP SP UP	28	3	30	3	3	14	1.04271e+07	11479937	1.36011e+07	1.2482e+07	7.94153e+06	1.44742e+07	5.14746e+06	5.66911e+06	7328336	1.169	1.258	1.23	1.111	0.897	1.122	0.614	0.757	0.902	0.856	0.103085	0.622	0.0126237	0.726	0.0698125
pc80239.graph_c0	Aconitate hydratase 3, mitochondrial OS=Arabidopsis thaliana OX=3702 GN=ACO3 PE=1 SV=2	ACO3		CP SP UP	16	5	38	1	1	34.4	4.41029e+06	1.79241e+06	6381222	3953680	2.37704e+06	4843250	1.97773e+06	3.66686e+06	4.79279e+06
pc80239.graph_c1	Putative aconitate hydratase, cytoplasmic OS=Oryza sativa subsp. japonica OX=39947 GN=Os08g0191100 PE=3 SV=1	Os08g0191100		CP SP UP	30	4	28	4	4	22	8.44648e+06	1.16722e+07	1.3674e+07	1.39528e+07	7.99536e+06	1.9615e+07	6.03243e+06	1.16548e+07	8.56335e+06	0.826	1.115	1.078	1.083	0.787	1.325	0.627	1.356	0.919	1.058	0.822103	0.961	0.75804	0.908	0.672208
pc80239.graph_c2	Putative aconitate hydratase, cytoplasmic OS=Oryza sativa subsp. japonica OX=39947 GN=Os08g0191100 PE=3 SV=1	Os08g0191100	Aconitase C-terminal domain	CP SP UP	29	8	65	6	8	37.9	1.40127e+07	1.06886e+07	1.5456e+07	3.85153e+07	2.84041e+07	4.1074e+07	2.40346e+07	1.95251e+07	2.00342e+07	0.657	0.49	0.585	1.434	1.341	1.331	1.198	1.09	1.032	2.371	0.000601108	1.917	0.00237686	0.809	0.0125297
pc80245.graph_c0	DNA repair protein recA homolog 1, chloroplastic OS=Arabidopsis thaliana OX=3702 GN=RECA PE=2 SV=1	RECA		CP SP UP	4	1	57	1	1	34.9	8.57593e+07	1.56534e+08	1.78927e+08	1.43512e+08	123277224	1.70553e+08	1.102e+08	1.31086e+08	1.28603e+08
pc80253.graph_c1	PREDICTED: cytochrome b-c1 complex subunit 6-like [Nelumbo nucifera]	--		CP SP UP	8	1	10	1	1	12.4	320741	449213	704701	3.13256e+06	2.19834e+06	4328559	1.75147e+06	151328	396968
pc80254.graph_c0	dehydrin [Camellia sinensis]	--		CP SP UP	23	3	42	3	3	20.6	1.27012e+07	1.08579e+07	1.57909e+07	1.41764e+07	1.18001e+07	1.55104e+07	7.58515e+06	6.42367e+06	5.32393e+06	1.259	1.052	1.263	1.116	1.178	1.063	0.799	0.758	0.58	0.939	0.423427	0.598	0.0109895	0.637	0.011276
pc80287.graph_c0	Phospholipase D alpha 1 OS=Ricinus communis OX=3988 GN=PLD1 PE=1 SV=1	PLD1	C2 domain	CP SP UP	15	10	125	10	10	88.6	7.78819e+07	6.97223e+07	7.15421e+07	7.76945e+07	5.87065e+07	9.47132e+07	7.18699e+07	1.13269e+08	6.8518e+07	1.099	0.961	0.814	0.87	0.834	0.924	1.078	1.902	1.061	0.914	0.417516	1.406	0.215807	1.538	0.113533
pc80308.graph_c0	Zinc finger CCCH domain-containing protein 37 OS=Arabidopsis thaliana OX=3702 GN=HUA1 PE=1 SV=1	HUA1		CP SP	3	1	2	1	1	39.3				5.52609e+06			1.71075e+06
pc80349.graph_c2	Cysteine protease RD19A OS=Arabidopsis thaliana OX=3702 GN=RD19A PE=1 SV=1	RD19A	Cathepsin propeptide inhibitor domain (I29); Papain family cysteine protease	CP SP UP	4	1	4	1	1	32.5	467810		881646	1437892	1.24004e+06	1.50818e+06	928483	837448	802771
pc80360.graph_c0	NADP-dependent malic enzyme OS=Vitis vinifera OX=29760 PE=2 SV=1	--	Malic enzyme, N-terminal domain; Malic enzyme, NAD binding domain	CP SP UP	10	2	24	2	2	35.3	5.53127e+06	5.25748e+06	6.25623e+06	4.46362e+06	4.49374e+06	4.30569e+06	3.49589e+06	3.23495e+06	3.23315e+06	1.364	1.267	1.244	0.874	1.116	0.734	0.916	0.95	0.875	0.703	0.0424503	0.707	0.000717182	1.006	0.87632
pc80368.graph_c0	Chlorophyll a-b binding protein CP29.2, chloroplastic OS=Arabidopsis thaliana OX=3702 GN=LHCB4.2 PE=1 SV=1	LHCB4.2		CP SP UP	7	1	1	1	1	24.4	1.90962e+06	1.42491e+06	1.84947e+06	855893			660079	1.18668e+06	1471789
pc80371.graph_c0	Glycine-rich RNA-binding protein RZ1B OS=Arabidopsis thaliana OX=3702 GN=RZ1B PE=2 SV=1	RZ1B	RNA recognition motif. (a.k.a. RRM, RBD, or RNP domain); Zinc knuckle	CP SP UP	4	1	6	1	1	30.8	2.72575e+06	2.32024e+06	2.00295e+06	2.02431e+06	1373079	2.25302e+06	1284848	723307	1.45956e+06
pc80439.graph_c0	Inosine-5&apos;-monophosphate dehydrogenase OS=Vigna unguiculata OX=3917 GN=impdh PE=1 SV=1	impdh	IMP dehydrogenase / GMP reductase domain	CP SP UP	12	4	32	4	4	53.8	1.28674e+07	2.18127e+07	2.25341e+07	2.94557e+07	2.73779e+07	2.93499e+07	1.69541e+07	2.08952e+07	1.69037e+07	0.645	1.068	0.911	1.172	1.382	1.017	0.903	1.247	0.93	1.361	0.136886	1.174	0.399134	0.863	0.328827
pc80443.graph_c0	High mobility group B protein 1 OS=Arabidopsis thaliana OX=3702 GN=HMGB1 PE=1 SV=1	HMGB1	HMG (high mobility group) box	CP SP UP	8	1	8	1	1	12.7	344445	929106	3.61484e+06	3130895	1.96359e+06	5211333	1.7376e+06	148404	294289
pc80451.graph_c0	Mitochondrial glycoprotein OS=Actinidia chinensis var. chinensis OX=1590841 GN=CEY00_Acc02870 PE=4 SV=1	CEY00_Acc02870	Mitochondrial glycoprotein	CP SP UP	9	2	6	2	2	27.2	1.15969e+06		867961	3.42343e+06	1.64268e+06	4.47284e+06	2.24041e+06	1.8093e+06	2.08668e+06	0.578		0.349	1.355	0.825	1.541	1.187	1.074	1.142	2.676	0.0504264	2.447	0.0169421	0.915	0.785473
pc80453.graph_c1	Cytochrome b5 isoform E OS=Arabidopsis thaliana OX=3702 GN=CYTB5-E PE=1 SV=2	CYTB5-E	Cytochrome b5-like Heme/Steroid binding domain	CP SP UP	47	4	41	4	4	15.2	3.22847e+06	2.80539e+06	8.10132e+06	8.42157e+06	5.55839e+06	1.81565e+07	7.13363e+06	4.23676e+06	6.57079e+06	0.499	0.424	1.01	1.034	0.866	1.941	1.173	0.78	1.116	1.987	0.125678	1.588	0.152703	0.799	0.556335
pc80468.graph_c1	Asparagine synthetase [glutamine-hydrolyzing] 3 OS=Arabidopsis thaliana OX=3702 GN=ASN3 PE=2 SV=1	ASN3	Glutamine amidotransferase domain; Asparagine synthase	CP SP UP	2	1	3	1	1	59	1.10524e+06		1.82185e+06	1.97748e+06	1.67527e+06	2603049	871601	1.03519e+06	3281079
pc80472.graph_c4	Chlorophyll synthase, chloroplastic OS=Arabidopsis thaliana OX=3702 GN=CHLG PE=2 SV=1	CHLG	RNA polymerase Rpb3/Rpb11 dimerisation domain	CP SP UP	9	1	1	1	1	13.6	4.26754e+06	4882201	5.30566e+06	4446771	4865858	3.8443e+06	3.47767e+06	6.52076e+06	5483348
pc80562.graph_c1	26S proteasome non-ATPase regulatory subunit 7 homolog B OS=Arabidopsis thaliana OX=3702 GN=RPN8B PE=1 SV=1	RPN8B		CP SP UP	25	4	19	4	4	19.1	1.71188e+07	2.16845e+07	2.117e+07	6.58754e+06	1.52844e+07	1.92531e+07	4.32978e+06	1.1816e+07	2.0844e+08	0.522	0.646	0.521	0.159	0.469	0.406	0.14	0.429	6.978	0.612	0.166011	4.468	0.815704	7.299	0.50941
pc80573.graph_c1	Ras-related protein RABE1c OS=Arabidopsis thaliana OX=3702 GN=RABE1C PE=1 SV=1	RABE1C	Ras family	CP SP UP	32	2	13	1	1	9.2	1.03069e+06	906626	1937714	2.90389e+06	1.564e+06	4157509	1.14863e+06	1.56011e+06	1.35529e+06
pc80577.graph_c1	UDP-glycosyltransferase 89B2 OS=Stevia rebaudiana OX=55670 GN=UGT89B2 PE=2 SV=1	UGT89B2		CP SP UP	11	2	4	2	2	31.3		256315		177220							1.275		0.716						0.562
pc80597.graph_c1	Extracellular ribonuclease LE OS=Solanum lycopersicum OX=4081 PE=1 SV=2	--	Ribonuclease T2 family	CP SP UP	19	1	9	1	1	14.4	3.24378e+06	2.01772e+06	2.46405e+06	1.60707e+06	1389142	540712	2.34995e+06	2.03259e+06	3.44697e+06
pc80635.graph_c0	Endonuclease 2 OS=Arabidopsis thaliana OX=3702 GN=ENDO2 PE=1 SV=1	ENDO2	S1/P1 Nuclease	CP SP UP	12	3	4	3	3	32.6	2.95834e+06	2.17336e+06	1.7076e+06	4.5543e+06	3.33661e+06	5.93115e+06	1750719	808779	1.44851e+06	1.191	0.855	0.554	1.456	1.352	1.65	0.749	0.388	0.64	1.715	0.063514	0.683	0.281495	0.399	0.00992873
pc80650.graph_c1	L-ascorbate oxidase homolog OS=Nicotiana tabacum OX=4097 PE=2 SV=1	--	Multicopper oxidase; Multicopper oxidase; Multicopper oxidase	CP SP UP	27	11	165	11	11	63.3	9.50575e+07	3.8923e+07	8.6188e+07	2.55076e+08	1.83516e+08	2.90217e+08	1.8196e+08	1.49275e+08	1.80695e+08	0.646	0.259	0.473	1.377	1.256	1.363	1.315	1.208	1.349	2.9	0.0137736	2.81	0.0152515	0.969	0.512518
pc80661.graph_c0	GDSL esterase/lipase At5g45960 OS=Arabidopsis thaliana OX=3702 GN=At5g45960 PE=2 SV=1	At5g45960		CP SP UP	3	1	1	1	1	43.3		754804	616423	747578	608908	736013	1.0487e+06	971699
pc80727.graph_c0	UDP-glucose 6-dehydrogenase 3 OS=Arabidopsis thaliana OX=3702 GN=UGD3 PE=1 SV=1	UGD3	UDP-glucose/GDP-mannose dehydrogenase family, NAD binding domain; UDP-glucose/GDP-mannose dehydrogenase family, central domain; UDP-glucose/GDP-mannose dehydrogenase family, UDP binding domain	CP SP UP	26	10	94	4	5	53	1.44066e+07	1.74119e+07	1.86577e+07	1.5197e+07	1.33706e+07	1.669e+07	1.22426e+07	7.76527e+06	1.01784e+07	1.136	1.342	1.187	0.952	1.062	0.91	1.026	0.729	0.881	0.798	0.0291517	0.719	0.0383455	0.902	0.364978
pc80732.graph_c0	Alpha carbonic anhydrase 1, chloroplastic OS=Arabidopsis thaliana OX=3702 GN=ACA1 PE=1 SV=2	ACA1	Eukaryotic-type carbonic anhydrase	CP SP UP	28	5	16	5	5	30.4	1.17401e+06	638797	1.39727e+06	6.0076e+06	4.48355e+06	8151555	5.72013e+06	3.01992e+06	3.48018e+06	0.342	0.182	0.328	1.39	1.316	1.642	1.772	1.048	1.114	5.103	0.00148252	4.617	0.00422872	0.905	0.525009
pc80790.graph_c0	Plastid lipid-associated protein 3, chloroplastic OS=Brassica campestris OX=3711 GN=PAP3 PE=2 SV=1	PAP3		CP SP UP	3	1	5	1	1	43.1	12382774	12769598	12447858	16394542	13055049	23251004	11151672	11632592	13542296
pc80794.graph_c0	60S ribosomal protein L28-2 OS=Arabidopsis thaliana OX=3702 GN=RPL28C PE=2 SV=1	RPL28C		CP SP UP	24	3	35	2	3	14.7	8845584	9.59311e+06	5080319	10789036	1.81708e+07	29289188	12954059	8.75777e+06	9.08818e+06	0.78	0.827	0.361	0.756	1.614	1.786	1.215	0.92	0.88	2.112	0.121821	1.532	0.16785	0.725	0.411452
pc80794.graph_c1	20 kDa chaperonin, chloroplastic OS=Arabidopsis thaliana OX=3702 GN=CPN20 PE=1 SV=2	CPN20	Chaperonin 10 Kd subunit	CP SP UP	34	4	29	4	4	20.2	6.72839e+06	3.58069e+06	5.39631e+06	8.5395e+06	4.72942e+06	9.6153e+06	2.94184e+06	4.74585e+06	7.17668e+06	1.25	0.65	0.809	1.26	0.885	1.235	0.581	1.05	1.464	1.248	0.332352	1.142	0.773364	0.916	0.648659
pc80798.graph_c0	Malate dehydrogenase, chloroplastic OS=Arabidopsis thaliana OX=3702 GN=At3g47520 PE=1 SV=1	At3g47520	lactate/malate dehydrogenase, alpha/beta C-terminal domain	CP SP UP	17	5	46	5	5	43.6	1.48154e+07	1.07198e+07	1.54398e+07	1.60611e+07	1.2752e+07	1.94605e+07	1.27415e+07	1.13508e+07	1.18296e+07	1.175	0.831	0.988	1.012	1.019	1.067	1.075	1.072	1.03	1.035	0.687654	1.061	0.531175	1.026	0.307089
pc80827.graph_c0	Bifunctional protein FolD 2 OS=Arabidopsis thaliana OX=3702 GN=FOLD2 PE=2 SV=1	FOLD2	Tetrahydrofolate dehydrogenase/cyclohydrolase, catalytic domain	CP SP UP	12	1	15	1	1	12.4	4219852	4.92684e+06	4.24742e+06	4.55856e+06	3.89068e+06	5.31156e+06	4.69966e+06	3.56321e+06	3.98231e+06
pc80841.graph_c0	Glycine-rich RNA-binding protein OS=Daucus carota OX=4039 PE=2 SV=1	--		CP SP UP	22	2	91	1	3	10.1	127774712	1.14046e+08	1.72507e+08	1.72564e+08	136426625	2.04734e+08	1.41283e+08	1.38077e+08	1.40272e+08
pc80854.graph_c1	(S)-ureidoglycine aminohydrolase OS=Arabidopsis thaliana OX=3702 GN=UGLYAH PE=1 SV=1	UGLYAH		CP SP UP	10	1	5	1	1	21.3	1.16448e+06	983866	685166	617502	318363	651009	372100	583876
pc80926.graph_c0	Cysteine--tRNA ligase, chloroplastic/mitochondrial OS=Arabidopsis thaliana OX=3702 GN=SYCO PE=2 SV=1	SYCO		CP SP UP	4	2	4	2	2	60.5	461817	459424	691762	590966	538564	834355	578429	526167	384825	0.905	0.88	1.094	0.92	1.063	1.13	1.205	1.228	0.828	1.081	0.435741	1.133	0.478166	1.048	0.820609
pc80939.graph_c0	COP9 signalosome complex subunit 4 OS=Arabidopsis thaliana OX=3702 GN=CSN4 PE=1 SV=2	CSN4	PCI domain	CP SP UP	9	1	1	1	1	16.1	537546		684130	438485		754086	462011
pc80949.graph_c0	GDSL esterase/lipase At3g48460 OS=Arabidopsis thaliana OX=3702 GN=At3g48460 PE=2 SV=1	At3g48460		CP SP UP	11	3	16	3	3	37.2	4.55503e+06	1.41237e+06	2.91608e+06	1.2681e+07	7.93579e+06	1.30718e+07	7.19208e+06	4.94082e+06	8.25227e+06	0.719	0.218	0.371	1.588	1.26	1.425	1.206	0.928	1.429	3.267	0.0210116	2.724	0.0396388	0.834	0.246912
pc80953.graph_c0	Fasciclin-like arabinogalactan protein 1 OS=Arabidopsis thaliana OX=3702 GN=FLA1 PE=1 SV=1	FLA1	Fasciclin domain	CP SP UP	34	6	84	6	6	32.4	7.96842e+07	9.2646e+07	1.18638e+08	1.20855e+08	1.05542e+08	1.24685e+08	8.21091e+07	1.06511e+08	9.31763e+07	0.857	0.973	1.029	1.031	1.142	0.926	0.938	1.363	1.1	1.084	0.381078	1.19	0.245215	1.097	0.531487
pc80978.graph_c0	Probable mannitol dehydrogenase OS=Medicago sativa OX=3879 GN=CAD1 PE=1 SV=1	CAD1	Alcohol dehydrogenase GroES-like domain	CP SP UP	28	5	44	5	5	29	9367132	1.25524e+07	1.37618e+07	1.18767e+07	1.19457e+07	1.2192e+07	8.52186e+06	8.53502e+06	8911237	0.953	1.247	1.129	0.959	1.223	0.857	0.921	1.033	0.995	0.913	0.503334	0.886	0.245305	0.97	0.864947
pc80984.graph_c2	Ribonuclease TUDOR 1 OS=Arabidopsis thaliana OX=3702 GN=TSN1 PE=1 SV=1	TSN1	Staphylococcal nuclease homologue	CP SP UP	26	5	35	5	5	23.1	3.22511e+07	2.263e+07	3.20205e+07	3.73262e+07	3.08156e+07	3.50182e+07	1.6801e+07	1.79047e+07	22321627	1.296	0.889	1.038	1.191	1.247	0.973	0.718	0.857	0.985	1.058	0.660758	0.794	0.187335	0.751	0.0717956
pc80999.graph_c0	Coatomer subunit delta-1 OS=Oryza sativa subsp. japonica OX=39947 GN=Os05g0310800 PE=2 SV=1	Os05g0310800		CP SP UP	15	6	43	6	6	46.3	1.42925e+07	1.29552e+07	14659491	1.98657e+07	1.09106e+07	2.28886e+07	1.21558e+07	1.26132e+07	1.17971e+07	1.074	0.952	0.889	1.185	0.826	1.189	0.971	1.129	0.973	1.098	0.568893	1.054	0.513472	0.96	0.835055
pc81001.graph_c0	NADP-dependent D-sorbitol-6-phosphate dehydrogenase OS=Malus domestica OX=3750 GN=S6PDH PE=2 SV=1	S6PDH	Aldo/keto reductase family	CP SP UP	17	5	15	5	5	34.7	4.24442e+06	5.79102e+06	4.92649e+06	3.38712e+06	2.79423e+06	5.44512e+06	4.13032e+06	4.9758e+06	3.21196e+06	1.083	1.445	1.014	0.686	0.718	0.961	1.121	1.512	0.9	0.668	0.0563923	0.997	0.946904	1.494	0.100979
pc81005.graph_c1	Short-chain dehydrogenase/reductase SDRA OS=Arabidopsis thaliana OX=3702 GN=SDRA PE=1 SV=1	SDRA	Enoyl-(Acyl carrier protein) reductase	CP SP UP	18	3	16	3	3	20.1	8.70876e+07	8.864e+07	9.08543e+07	8.43396e+07	7.20777e+07	7.73468e+07	7.18782e+07	7.03835e+07	8.22709e+07	1.193	1.187	1.004	0.917	0.994	0.732	1.047	1.148	1.238	0.781	0.0792037	1.014	0.84856	1.299	0.0612576
pc81066.graph_c0	Protein SPIRAL1-like 1 OS=Oryza sativa subsp. japonica OX=39947 GN=Os03g0417800 PE=3 SV=1	Os03g0417800		CP SP UP	31	2	9	2	2	12.4	1.94594e+06	3.50285e+06	6.1137e+06	7.24615e+06	5.8751e+06	8.08161e+06	1.00474e+06	2148866	2.84775e+06	0.499	0.877	1.263	1.474	1.515	1.431	0.274	0.655	0.801	1.675	0.096751	0.656	0.351269	0.391	0.0349696
pc81073.graph_c0	Endoplasmin homolog OS=Catharanthus roseus OX=4058 GN=HSP90 PE=2 SV=1	HSP90		CP SP UP	31	15	124	15	15	64.7	1.26591e+08	1.30619e+08	1.55095e+08	1.1847e+08	9.09837e+07	1.063e+08	8.72015e+07	1.26455e+08	1.04764e+08	1.201	1.211	1.187	0.893	0.869	0.697	0.88	1.429	1.092	0.683	0.00794342	0.945	0.615607	1.383	0.125417
pc81087.graph_c1	40S ribosomal protein S8 OS=Zea mays OX=4577 GN=RPS8 PE=2 SV=2	RPS8		CP SP UP	19	3	25	2	2	24.9	2961962	3218682	3.58994e+06	5.09674e+06	3.45633e+06	4.56889e+06	2.81399e+06	2.72494e+06	3.03275e+06	0.935	0.993	0.914	1.277	1.098	0.997	0.944	1.024	1.051	1.186	0.0942372	1.062	0.21457	0.895	0.249088
pc81149.graph_c0	Endochitinase EP3 OS=Arabidopsis thaliana OX=3702 GN=EP3 PE=1 SV=1	EP3	Chitinase class I	CP SP UP	62	5	39	5	5	15.5	2.12214e+07	1.18111e+07	1.59386e+07	9.76193e+06	1.04875e+07	7.24285e+06	1.45244e+07	8.11034e+06	7.10454e+06	1.984	1.079	1.202	0.725	0.987	0.468	1.444	0.903	0.729	0.511	0.0766092	0.721	0.2948	1.411	0.305202
pc81163.graph_c0	PREDICTED: putative phosphatidylglycerol/phosphatidylinositol transfer protein DDB_G0282179 [Daucus carota subsp. sativus]	--	ML domain	SP UP	7	1	2	1	1	13.5	2.50507e+06						6.3679e+06
pc81164.graph_c0	Thioredoxin M4, chloroplastic OS=Arabidopsis thaliana OX=3702 GN=At3g15360 PE=2 SV=2	At3g15360	Thioredoxin	CP SP UP	11	2	11	2	2	19.9	502691	1.08857e+06	1.15114e+06	1.68046e+06	1.22943e+06	1.85567e+06	1.4185e+06	1.07226e+06	1.53834e+06	0.433	0.916	0.799	1.148	1.066	1.104	1.298	1.099	1.454	1.545	0.104953	1.793	0.0624187	1.161	0.164368
pc81172.graph_c0	NADH dehydrogenase [ubiquinone] iron-sulfur protein 8, mitochondrial OS=Solanum tuberosum OX=4113 PE=1 SV=2	--	4Fe-4S dicluster domain	CP SP UP	11	2	11	2	2	26.2	3.05855e+06	2.65449e+06	2.57852e+06	2.04276e+06	1.97789e+06	1.54674e+06	1.67933e+06	1.61187e+06	2.78309e+06	1.524	1.293	1.036	0.808	0.992	0.533	0.889	0.956	1.522	0.606	0.0717001	0.874	0.493703	1.443	0.211491
pc81192.graph_c2	Ubiquitin carboxyl-terminal hydrolase 14 OS=Arabidopsis thaliana OX=3702 GN=UBP14 PE=1 SV=1	UBP14	UBA/TS-N domain	CP SP UP	9	2	9	2	2	22.5	2962141	3.22092e+06	3.70447e+06	3.16521e+06	1.65678e+06	3.34108e+06	1.68063e+06	1.84402e+06	1.94824e+06	1.251	1.329	1.261	1.061	0.704	0.975	0.754	0.927	0.903	0.713	0.0494784	0.673	0.00408838	0.943	0.751951
pc81214.graph_c0	PMEI domain-containing protein OS=Camellia sinensis var. sinensis OX=542762 GN=TEA_010887 PE=4 SV=1	TEA_010887	Plant invertase/pectin methylesterase inhibitor	CP SP	6	1	2	1	1	18.5				2.05508e+06		1.80383e+06	479887	665458	1.49689e+06
pc81233.graph_c1	UDP-glucose 6-dehydrogenase 1 OS=Glycine max OX=3847 GN=UGD1 PE=2 SV=1	UGD1	UDP-glucose/GDP-mannose dehydrogenase family, UDP binding domain	CP SP UP	32	2	10	1	1	10.1	336662	121064	208184		81640.3			132412	297720
pc81234.graph_c0	Adenylate kinase 4 OS=Oryza sativa subsp. japonica OX=39947 GN=ADK-B PE=2 SV=1	ADK-B	Adenylate kinase; Adenylate kinase, active site lid	CP SP UP	14	3	36	3	3	28.3	16226748	1.31505e+07	1.59766e+07	16603698	1.22052e+07	1.89831e+07	1.4421e+07	8.00939e+06	1.10738e+07	1.272	1.008	1.01	1.034	0.964	1.029	1.202	0.748	0.953	0.92	0.388749	0.882	0.430616	0.959	0.688028
pc81237.graph_c0	CBS domain-containing protein CBSX3, mitochondrial OS=Arabidopsis thaliana OX=3702 GN=CBSX3 PE=1 SV=1	CBSX3	CBS domain	CP SP UP	7	1	20	1	1	13.7	7199366	5807084	9.8855e+06	8.2053e+06	5553500	11111637	6.41813e+06	6.40656e+06	5.39089e+06
pc81243.graph_c1	Probable calcium-binding protein CML49 OS=Arabidopsis thaliana OX=3702 GN=CML49 PE=2 SV=1	CML49	EF hand; EF-hand domain	CP SP UP	7	1	7	1	1	27.1	1.06247e+06		1.70644e+06			1.114e+06		2.4012e+06
pc81245.graph_c0	Leukotriene A-4 hydrolase homolog OS=Arabidopsis thaliana OX=3702 GN=LKHA4 PE=2 SV=1	LKHA4	Peptidase family M1	CP SP UP	17	9	76	9	9	68.8	8.28607e+07	7.05247e+07	74980927	5.30678e+07	6.00473e+07	4.93584e+07	4.63368e+07	4.06267e+07	5.84105e+07	1.535	1.277	1.12	0.78	1.12	0.632	0.912	0.896	1.188	0.644	0.0730962	0.762	0.102925	1.183	0.379028
pc81251.graph_c0	UDP-D-apiose/UDP-D-xylose synthase 1 OS=Arabidopsis thaliana OX=3702 GN=AXS1 PE=1 SV=1	AXS1		CP SP UP	19	2	14	1	1	12.8	661952	339197		772619	484373	1.13614e+06	596876	332517	429708
pc81254.graph_c0	Threonine synthase, chloroplastic OS=Solanum tuberosum OX=4113 PE=2 SV=1	--		CP SP UP	11	1	5	1	1	11.1	2026453	1.44458e+06	1.83462e+06			959644		1.89073e+06	1.81413e+06
pc81254.graph_c1	Threonine synthase, chloroplastic OS=Solanum tuberosum OX=4113 PE=2 SV=1	--		CP SP UP	7	1	5	1	1	37.1	589730	367164	565991	382356	336923	369135	195690
pc81288.graph_c0	Glucan endo-1,3-beta-glucosidase, basic isoform OS=Prunus persica OX=3760 GN=GNS1 PE=3 SV=1	GNS1	Glycosyl hydrolases family 17	CP SP UP	18	4	29	4	4	36.4	6.66848e+06	7.92303e+06	9.22808e+06	1.116e+07	1.59908e+07	1.48117e+07	25992363	8.15618e+06	1.27846e+07	0.588	0.682	0.656	0.781	1.419	0.902	2.434	0.855	1.237	1.611	0.0742435	2.35	0.0699657	1.459	0.424915
pc81296.graph_c1	Stearoyl-[acyl-carrier-protein] 9-desaturase, chloroplastic OS=Ricinus communis OX=3988 PE=1 SV=1	--	Fatty acid desaturase	CP SP UP	20	5	11	4	5	38.3	1.81032e+06	1.26154e+06	4.82952e+06	5.88327e+06	978206	7.95506e+06	4.72945e+06	3.34595e+06	4.10125e+06	0.515	0.351	1.109	1.329	0.28	1.565	1.431	1.134	1.282	1.607	0.610507	1.948	0.08651	1.212	0.485245
pc81307.graph_c0	translin-associated protein X [Helianthus annuus]	--		CP SP UP	4	1	8	1	1	30.7	10084492	8.2703e+06	10811167	9910425	8.91047e+06	12346823	10513445	9488682	1.12927e+07
pc81312.graph_c0	60S ribosomal protein L19-2 OS=Arabidopsis thaliana OX=3702 GN=RPL19B PE=2 SV=1	RPL19B		CP SP UP	13	2	19	2	2	23.2	3.39408e+06	4.94195e+06	4.90331e+06	7.25457e+06	4.96738e+06	9508532	4971397	2.34116e+06	2.3146e+06	0.756	1.076	0.881	1.283	1.114	1.463	1.177	0.621	0.566	1.423	0.0504646	0.871	0.507315	0.612	0.090564
pc81367.graph_c0	Potassium transporter 6 OS=Oryza sativa subsp. japonica OX=39947 GN=HAK6 PE=2 SV=1	HAK6		CP SP UP	13	2	10	2	2	23.2	1.48779e+06	901644	1.46374e+06	2.87082e+06	1.79321e+06	5.77951e+06	2.10293e+06	956937	1.25715e+06	0.794	0.47	0.63	1.216	0.963	2.131	1.193	0.608	0.736	2.276	0.0483679	1.339	0.33816	0.589	0.172079
pc81367.graph_c1	Potassium transporter 26 OS=Oryza sativa subsp. japonica OX=39947 GN=HAK26 PE=2 SV=1	HAK26		CP SP UP	2	1	3	1	1	58.1						4906379	1.57579e+06		7.53637e+06
pc81386.graph_c0	succinate dehydrogenase assembly factor 4, mitochondrial [Morus notabilis]	--		CP SP UP	10	1	2	1	1	14.1	337026		582729	563446	424195	922517	449570		571793
pc81389.graph_c0	Small nuclear ribonucleoprotein SmD3b OS=Arabidopsis thaliana OX=3702 GN=SMD3B PE=2 SV=1	SMD3B	LSM domain	CP SP UP	26	3	26	3	3	14.4	1.00702e+07	9.68131e+06	1.00873e+07	1.09397e+07	7.35145e+06	1.30765e+07	7.37727e+06	5.9355e+06	5.84316e+06	1.244	1.169	1.005	1.073	0.915	1.117	0.969	0.873	0.793	0.908	0.337235	0.771	0.0389696	0.849	0.122968
pc81394.graph_c1	Protein DJ-1 homolog B OS=Arabidopsis thaliana OX=3702 GN=DJ1B PE=1 SV=1	DJ1B	DJ-1/PfpI family	CP SP UP	11	2	15	2	2	22.6	2.511e+06	2.81981e+06	2.58435e+06	5.57392e+06	2.28275e+06	6.97671e+06	5.24508e+06	2.12756e+06	2.91477e+06	0.755	0.828	0.627	1.33	0.691	1.449	1.676	0.761	0.962	1.57	0.1752	1.538	0.199825	0.98	0.938219
pc81417.graph_c0	Bifunctional aspartokinase/homoserine dehydrogenase, chloroplastic (Fragment) OS=Daucus carota OX=4039 PE=1 SV=1	--	Homoserine dehydrogenase	CP SP UP	8	2	9	2	2	25.1	1.54284e+06	2.99285e+06	2.52834e+06	2188238	1.95133e+06	1.88684e+06	685812	1.5301e+06	1.53509e+06	0.91	1.725	1.202	1.024	1.159	0.769	0.43	1.074	0.994	0.769	0.335679	0.651	0.245666	0.846	0.510222
pc81429.graph_c0	26S proteasome regulatory subunit 4 homolog A OS=Arabidopsis thaliana OX=3702 GN=RPT2A PE=1 SV=1	RPT2A	ATPase family associated with various cellular activities (AAA)	CP SP UP	14	5	48	5	5	51.9	1.40494e+07	1.84046e+07	2.0188e+07	1.73057e+07	1.35767e+07	2.02595e+07	1.37717e+07	7.30489e+06	1.22292e+07	1.018	1.303	1.179	0.995	0.99	1.014	1.06	0.63	0.973	0.857	0.106721	0.761	0.172121	0.888	0.424271
pc81435.graph_c0	N6-adenosine-methyltransferase MT-A70-like OS=Arabidopsis thaliana OX=3702 GN=MTA PE=1 SV=2	MTA		CP SP UP	2	1	8	1	1	85.5	889519	652337	961771	354801	296021	660695	427630	421799	498448
pc81450.graph_c0	60S ribosomal protein L17-1 OS=Arabidopsis thaliana OX=3702 GN=RPL17A PE=2 SV=1	RPL17A		CP SP UP	14	1	5	1	1	8.2	3.57447e+06		4855185	4.08624e+06	3.48342e+06	4.54073e+06	3635057	2.81255e+06	2559309
pc81457.graph_c0	Flap endonuclease 1 OS=Glycine max OX=3847 GN=FEN1 PE=2 SV=1	FEN1		CP SP UP	10	1	1	1	1	23	572703	347523	342943	353773	265048	352358	416244	147155	138348
pc81465.graph_c0	Phospho-2-dehydro-3-deoxyheptonate aldolase 2, chloroplastic OS=Solanum lycopersicum OX=4081 PE=2 SV=1	--	Class-II DAHP synthetase family	CP SP UP	13	4	17	2	2	43.3	3.73315e+06	4.59159e+06	6.06101e+06	2.99703e+06	2.46806e+06	3.98165e+06	2.07216e+06	2.49564e+06	3.3445e+06	1.168	1.404	1.529	0.744	0.777	0.861	0.689	0.929	1.149	0.581	0.00399005	0.675	0.0720173	1.162	0.447077
pc81466.graph_c0	60S ribosomal protein L24 OS=Cicer arietinum OX=3827 GN=RPL24 PE=2 SV=1	RPL24		CP SP UP	11	1	27	1	1	12	8408125	6752508	8684875	7.40635e+06	3.73115e+06	7.84657e+06	5310296	3.93779e+06	7.155e+06
pc81471.graph_c0	Glutamine synthetase, chloroplastic OS=Daucus carota OX=4039 GN=GLN2 PE=2 SV=1	GLN2	Glutamine synthetase, beta-Grasp domain	UP	9	1	2	1	1	31.9
pc81481.graph_c0	DNA-directed RNA polymerases I, II, and III subunit RPABC5 OS=Brassica napus OX=3708 PE=3 SV=1	--	RNA polymerases N / 8 kDa subunit	CP SP UP	11	1	1	1	1	11.1	910672	513405	449898	549391		516530	424319	336679	310452
pc81541.graph_c0	V-type proton ATPase subunit E OS=Gossypium hirsutum OX=3635 GN=VATE PE=2 SV=1	VATE		CP SP UP	12	3	29	3	3	26.3	1.45047e+07	1.83678e+07	1.90193e+07	2.24292e+07	1.58334e+07	2.55118e+07	1.86694e+07	1.86151e+07	1.31449e+07	0.867	1.073	0.917	1.065	0.953	1.054	1.186	1.325	0.863	1.075	0.359652	1.181	0.342063	1.098	0.584918
pc81549.graph_c0	Importin subunit alpha-1a OS=Oryza sativa subsp. japonica OX=39947 GN=Os01g0253300 PE=1 SV=2	Os01g0253300		CP SP UP	14	3	36	3	3	30.8	9.77577e+06	13214364	11745894	1.31647e+07	1.10918e+07	1.36666e+07	7.96381e+06	11224437	9.87061e+06	0.954	1.261	0.925	1.02	1.09	0.922	0.826	1.305	1.058	0.966	0.815667	1.016	0.962762	1.052	0.813173
pc81571.graph_c0	DUF1680 domain-containing protein [Cephalotus follicularis]	--		CP SP UP	8	1	4	1	1	13	668320	1.066e+06	1570469	2.2089e+06	1391710	2032973	1.04421e+06	1.05527e+06	563997
pc81592.graph_c0	conserved oligomeric Golgi complex subunit 7 [Herrania umbratica]	--		CP SP UP	2	1	3	1	1	92.8	662619	486538	820886	660525	588922	823891	430185	721283	602610
pc81592.graph_c1	Heterogeneous nuclear ribonucleoprotein 1 OS=Arabidopsis thaliana OX=3702 GN=RNP1 PE=1 SV=1	RNP1	RNA recognition motif. (a.k.a. RRM, RBD, or RNP domain)	CP SP UP	18	3	25	2	2	25.8	933476		860064	1.17601e+06	526610	1756974	912934	466192	690848	1.125		0.836	1.126	0.639	1.464	1.17	0.669	0.914	1.098	0.895029	0.936	0.754489	0.853	0.682823
pc81620.graph_c1	Basic endochitinase OS=Vitis vinifera OX=29760 GN=CHIT1B PE=2 SV=1	CHIT1B	Chitin recognition protein; Chitinase class I	CP SP UP	22	6	59	6	6	36	3.37076e+07	3.54036e+07	4.02292e+07	6.40019e+07	6.60872e+07	6.06184e+07	6.33726e+07	1.67799e+07	3.24938e+07	0.811	0.833	0.781	1.223	1.601	1.008	1.621	0.481	0.859	1.58	0.031477	1.221	0.832038	0.773	0.391832
pc81626.graph_c0	UDP-glycosyltransferase 73C3 OS=Arabidopsis thaliana OX=3702 GN=UGT73C3 PE=2 SV=1	UGT73C3		CP SP UP	2	1	3	1	1	59.1	477839	694564				1.74611e+06	1.20587e+06
pc81647.graph_c0	Probable aquaporin PIP1-4 OS=Arabidopsis thaliana OX=3702 GN=PIP1.4 PE=1 SV=1	PIP1.4		CP SP UP	9	2	3	2	2	23.4		831222	1.51966e+06	1.87647e+06	1.2163e+06	2.42151e+06		143034	171365		0.767	1.157	1.407	1.156	1.58		0.161	0.178	1.436	0.14809	0.176	0.014858	0.123	0.000449186
pc81695.graph_c0	7-deoxyloganetin glucosyltransferase OS=Gardenia jasminoides OX=114476 GN=UGT85A24 PE=1 SV=1	UGT85A24		CP SP UP	4	2	5	2	2	55.1		204635	3.60905e+06	382134		1.21371e+06	1.9765e+06	400923	768482		0.181	2.628	0.274		0.757	1.897	0.431	0.762	0.367	0.799117	0.733	0.863468	1.998	0.4195
pc81703.graph_c0	60S ribosomal protein L14-1 OS=Arabidopsis thaliana OX=3702 GN=RPL14A PE=2 SV=1	RPL14A		CP SP UP	19	2	7	1	1	11.8			1.18809e+06	1.08001e+06	929053	1.12669e+06	1.06141e+06
pc81754.graph_c0	Cell division cycle protein 48 homolog OS=Glycine max OX=3847 GN=CDC48 PE=2 SV=1	CDC48	ATPase family associated with various cellular activities (AAA)	CP SP UP	24	8	81	1	1	47.6	6046743	7.6703e+06	9634461	5047222	6073859	8746051	4.62245e+06	4.92933e+06	5427986
pc81810.graph_c1	DUF89 domain-containing protein OS=Actinidia chinensis var. chinensis OX=1590841 GN=CEY00_Acc16365 PE=4 SV=1	CEY00_Acc16365		CP SP UP	3	1	11	1	1	41.1	1.64822e+06	1.74953e+06	2.26315e+06	2.04731e+06	1.49653e+06	1.79824e+06	1.44667e+06	1.53247e+06	1.39188e+06
pc81817.graph_c0	Probable inactive nicotinamidase At3g16190 OS=Arabidopsis thaliana OX=3702 GN=At3g16190 PE=2 SV=1	At3g16190	Plant invertase/pectin methylesterase inhibitor	CP SP UP	15	3	20	3	3	21	1.42721e+06		1.24305e+06	3.06992e+06	2560848	2.4121e+06	3.92347e+06	2.30036e+06	3.83043e+06	0.607		0.426	1.036	1.096	0.709	1.773	1.164	1.788	1.833	0.0713426	3.049	0.0160186	1.663	0.0615258
pc81827.graph_c0	Ubiquitin carboxyl-terminal hydrolase 2 OS=Arabidopsis thaliana OX=3702 GN=UCH2 PE=1 SV=1	UCH2	Ubiquitin carboxyl-terminal hydrolase, family 1	CP SP UP	4	1	8	1	1	36.5	5.40211e+06	4.38332e+06	2.38167e+06	5247666	5.96108e+06	4791519	5205709	4.18314e+06	10134541
pc81843.graph_c0	Calcium-dependent protein kinase 19 OS=Oryza sativa subsp. japonica OX=39947 GN=CPK19 PE=2 SV=2	CPK19	Replication factor C C-terminal domain	CP SP UP	8	1	1	1	1	12.8	12071445	7.46008e+06	8.12617e+06	4.02705e+06	3189196	4.37667e+06	2.62845e+06	8246546	7.69294e+06
pc81902.graph_c0	Transcription factor Pur-alpha 1 OS=Arabidopsis thaliana OX=3702 GN=PURA1 PE=1 SV=2	PURA1		CP SP UP	8	2	15	2	2	32.2	3.50295e+06	2.91529e+06	5.09103e+06	3.63475e+06	2.49932e+06	5.4488e+06	3.13938e+06	3.06849e+06	2.68231e+06	1.088	0.885	1.275	0.896	0.781	1.169	1.036	1.134	0.914	0.876	0.441901	0.95	0.73463	1.084	0.535373
pc81903.graph_c0	Aquaporin TIP1-1 OS=Arabidopsis thaliana OX=3702 GN=TIP1-1 PE=1 SV=1	TIP1-1		CP SP UP	4	1	1	1	1	26.3	270354	1.10809e+06	1.54188e+06	849152	633704	972542	469623	202824	235193
pc81912.graph_c1	beta-glucosidase 3 GH3 family [Camellia sinensis]	--	Glycosyl hydrolase family 3 N terminal domain	SP UP	8	1	2	1	1	13.3									1.09466e+06
pc81933.graph_c0	Probable E3 ubiquitin-protein ligase WAVH2 OS=Arabidopsis thaliana OX=3702 GN=WAVH2 PE=2 SV=1	WAVH2	von Willebrand factor type A domain	CP SP UP	2	1	2	1	1	56.8	583173	952364	1.1321e+06	1.09044e+06	763588	1.37307e+06	692706	789675	924712
pc81934.graph_c0	Threonine dehydratase biosynthetic, chloroplastic OS=Arabidopsis thaliana OX=3702 GN=OMR1 PE=1 SV=1	OMR1	C-terminal regulatory domain of Threonine dehydratase	CP SP UP	3	2	14	2	2	64	11155865	1.3056e+07	1.18093e+07	1.22463e+07	1.00456e+07	14218595	1.32666e+07	21024021	2.16806e+07	0.862	0.986	0.736	0.751	0.782	0.759	1.09	1.934	1.84	0.887	0.256348	1.882	0.0394726	2.122	0.017193
pc81938.graph_c0	Histone H3.2 OS=Triticum aestivum OX=4565 PE=1 SV=2	--	Core histone H2A/H2B/H3/H4	CP SP UP	7	1	9	1	1	17.5	2.4279e+06	3.3146e+06	3.82639e+06	3.25001e+06	1.57871e+06	4.65252e+06		7232813	6.65972e+06
pc81945.graph_c0	Phosphoenolpyruvate carboxylase 2 OS=Flaveria trinervia OX=4227 GN=PPCC PE=1 SV=1	PPCC		CP SP UP	19	18	195	17	18	111.4	1.13571e+08	1.34282e+08	1.44865e+08	1.86819e+08	1.76746e+08	1.92783e+08	1.10275e+08	1.28617e+08	1.46848e+08	0.845	0.976	0.869	1.104	1.324	0.991	0.872	1.139	1.2	1.271	0.0696907	1.194	0.19247	0.939	0.643471
pc81950.graph_c2	Coatomer subunit beta-1 OS=Arabidopsis thaliana OX=3702 GN=At4g31480 PE=3 SV=2	At4g31480	Coatamer beta C-terminal region	CP SP UP	14	11	68	11	11	98.7	25132637	3.11803e+07	3.06934e+07	4.54096e+07	2.87139e+07	5.23144e+07	3.26704e+07	2.39727e+07	2.48309e+07	0.846	1.026	0.834	1.214	0.974	1.217	1.169	0.961	0.918	1.258	0.0829443	1.126	0.302625	0.895	0.348335
pc81970.graph_c0	Peroxidase 51 OS=Arabidopsis thaliana OX=3702 GN=PER51 PE=2 SV=1	PER51	Peroxidase	CP SP UP	6	2	12	2	2	35.4	759365	587322	1129375	3.47185e+06	5.17793e+06	4.44968e+06	1.04794e+07	1.94091e+06	2.28409e+06	0.249	0.188	0.299	0.904	1.71	1.009	3.653	0.758	0.822	4.923	0.00275246	7.11	0.0325966	1.444	0.82939
pc81998.graph_c1	Phosphoglycolate phosphatase 1B, chloroplastic OS=Arabidopsis thaliana OX=3702 GN=PGLP1B PE=1 SV=1	PGLP1B	HAD-hyrolase-like	CP SP UP	8	1	6	1	1	10.7	1.61918e+06	1.54809e+06	1.6177e+06	1.06761e+06	1.08767e+06	956203	785593		1.03582e+06
pc82003.graph_c1	Proline--tRNA ligase, cytoplasmic OS=Arabidopsis thaliana OX=3702 GN=At3g62120 PE=1 SV=1	At3g62120	tRNA synthetase class II core domain (G, H, P, S and T); Anticodon binding domain; Prolyl-tRNA synthetase, C-terminal	CP SP UP	12	4	40	4	4	49.8	1.78609e+07	2.21549e+07	2.04309e+07	1.61811e+07	1.75958e+07	2.15087e+07	1.21957e+07	1.11721e+07	1.359e+07	1.162	1.408	1.072	0.836	1.152	0.967	0.843	0.865	0.97	0.811	0.16141	0.735	0.0298527	0.906	0.420445
pc82004.graph_c0	Profilin-2 OS=Betula pendula OX=3505 PE=1 SV=1	--	Profilin	CP SP UP	10	1	20	1	1	14.2	11396690	10158452	18676843	1.9211e+07	1.73082e+07	6.66175e+07	3.4388e+07	8.68348e+06	9568705
pc82013.graph_c0	L-lactate dehydrogenase B (Fragment) OS=Hordeum vulgare OX=4513 PE=1 SV=1	--	lactate/malate dehydrogenase, alpha/beta C-terminal domain	CP SP UP	16	4	23	4	4	37.7	8.60629e+06	1.00964e+07	1.33704e+07	1.08002e+07	8.25796e+06	1.50935e+07	9.53703e+06	5.82847e+06	6.16969e+06	0.974	1.117	1.22	0.97	0.941	1.18	1.147	0.785	0.767	0.934	0.510679	0.815	0.209994	0.873	0.374875
pc82056.graph_c0	60S ribosomal protein L36-1 OS=Arabidopsis thaliana OX=3702 GN=RPL36A PE=3 SV=1	RPL36A		CP SP UP	20	2	26	2	2	12.4	11943831	10623945	12270892	1.66838e+07	11312455	1.85782e+07	12140202	5.38119e+06	8.04427e+06	1.109	0.964	0.919	1.23	1.057	1.192	1.198	0.595	0.82	1.163	0.105534	0.873	0.45603	0.751	0.192271
pc82075.graph_c0	Chitinase 2 OS=Tulipa bakeri OX=110455 PE=1 SV=1	--	Glycosyl hydrolases family 18	CP SP UP	4	1	8	1	1	34.9	18914030	15092283	18167324	26143524	23536412	26586634	23172878	34066340	34069700
pc82120.graph_c1	Putative laccase-9 OS=Oryza sativa subsp. japonica OX=39947 GN=LAC9 PE=3 SV=1	LAC9	Multicopper oxidase	SP UP	8	1	7	1	1	18.5		5890949					4.83787e+06	6492120
pc82137.graph_c0	DEAD-box ATP-dependent RNA helicase 37 OS=Arabidopsis thaliana OX=3702 GN=RH37 PE=2 SV=2	RH37	DEAD/DEAH box helicase	CP SP UP	15	8	63	7	8	66.3	1.92876e+07	1.72391e+07	2.30454e+07	2.78625e+07	2.13931e+07	2.79865e+07	1.7096e+07	1.89917e+07	1.98803e+07	0.994	0.868	0.957	1.14	1.11	0.996	0.936	1.165	1.124	1.151	0.0711241	1.144	0.170435	0.994	0.912348
pc82167.graph_c1	Cyanate hydratase OS=Populus trichocarpa OX=3694 GN=CYN PE=3 SV=1	CYN	Cyanate lyase C-terminal domain	CP SP UP	13	2	10	2	2	21.2	12078303	1.2286e+07	2.11107e+07	2.08323e+07	1.93118e+07	1.97118e+07	1.86077e+07	10046308	7078798	0.85	0.845	1.199	1.164	1.369	0.959	1.392	0.842	0.547	1.207	0.284427	0.961	0.754469	0.796	0.372869
pc82172.graph_c0	Ribulose-phosphate 3-epimerase, cytoplasmic isoform OS=Oryza sativa subsp. japonica OX=39947 GN=Os09g0505700 PE=1 SV=1	Os09g0505700	Ribulose-phosphate 3 epimerase family	CP SP UP	10	1	4	1	1	12.8	4205826	3.62807e+06	3.56669e+06	4.47642e+06	3.42364e+06	2.74515e+06	4513459	6162129	4.58851e+06
pc82176.graph_c0	Soluble inorganic pyrophosphatase 3 OS=Arabidopsis thaliana OX=3702 GN=PPA3 PE=2 SV=1	PPA3	Inorganic pyrophosphatase	CP SP UP	20	3	30	1	4	16.3	8.64852e+06	3.38608e+06	7.81449e+06	1.90676e+07	1.25198e+07	2.63285e+07	1.34184e+07	1.09917e+07	1.29508e+07
pc82187.graph_c0	Serine/arginine-rich SC35-like splicing factor SCL30A OS=Arabidopsis thaliana OX=3702 GN=SCL30A PE=1 SV=1	SCL30A	RNA recognition motif. (a.k.a. RRM, RBD, or RNP domain)	CP SP UP	5	1	2	1	1	27.7	5.60436e+06	7.89203e+06	5.83572e+06	11526476	11929979	11196566	10050862	8938411	9.58038e+06
pc82188.graph_c0	Glycine-rich RNA-binding protein GRP1A OS=Sinapis alba OX=3728 PE=2 SV=1	--	RNA recognition motif. (a.k.a. RRM, RBD, or RNP domain)	CP SP UP	9	2	6	2	2	37.4		1.67165e+06	1.64896e+06	1.22488e+06	471371	1169245	1.76853e+06	1.80807e+06	783564		1.367	1.113	0.814	0.397	0.676	1.573	1.802	0.72	0.507	0.088648	1.101	0.945546	2.17	0.105803
pc82207.graph_c0	Probable pectate lyase 5 OS=Arabidopsis thaliana OX=3702 GN=At1g67750 PE=2 SV=2	At1g67750	Pectate lyase	CP SP	4	1	2	1	1	31.5
pc82256.graph_c0	PH domain-containing protein OS=Nyssa sinensis OX=561372 GN=F0562_010405 PE=4 SV=1	F0562_010405		CP SP UP	5	2	6	2	2	46.7	1.79089e+06	883183	1210164	704852	667104	2.34725e+06	1.31423e+06	806298	1.21744e+06	1.626	0.783	0.886	0.508	0.61	1.472	1.268	0.871	1.213	0.786	0.491065	1.017	0.833173	1.294	0.361789
pc82258.graph_c0	mRNA turnover protein 4 homolog [Olea europaea var. sylvestris]	--		CP SP UP	5	1	3	1	1	26.5	1.25902e+06	1.63552e+06	2.2646e+06	1.21156e+06	1.12931e+06	1.16218e+06	596696	960659	738575
pc82294.graph_c0	Germin-like protein subfamily T member 2 OS=Arabidopsis thaliana OX=3702 GN=At1g18980 PE=2 SV=1	At1g18980	Cupin	CP SP UP	5	1	1	1	1	23.3	50228308	24016234	29446986	15717917	13549356	12526017	6.90259e+06	27174076	26291850
pc82311.graph_c0	late embryogenesis abundant protein [Camellia sinensis]	--		CP SP UP	8	2	2	2	2	31.3	6.77636e+06	9218333	6088131	13286489	10152630	10404749	6965623	3.0514e+06	6906416	0.924	1.228	0.669	1.438	1.393	0.98	1.009	0.495	1.034	1.351	0.213312	0.9	0.689322	0.666	0.175863
pc82354.graph_c2	Clathrin heavy chain 1 OS=Arabidopsis thaliana OX=3702 GN=CHC1 PE=1 SV=1	CHC1		CP SP UP	7	1	7	1	1	14.7	1.04653e+06	1.11494e+06	1.20197e+06	2.25754e+06	1419155	3.65025e+06	726877	1.45063e+06	594814
pc82360.graph_c1	SAWADEE domain-containing protein OS=Camellia sinensis OX=4442 GN=HYC85_006633 PE=4 SV=1	HYC85_006633		CP SP UP	3	2	6	2	2	73.2	1.60837e+06	1.82957e+06	2.60741e+06	1.9104e+06	1.2946e+06	2.61444e+06	1.09919e+06	979904	1069475	1.064	1.183	1.391	1.003	0.862	1.195	0.773	0.772	0.777	0.841	0.224184	0.638	0.00473581	0.759	0.0473844
pc82366.graph_c0	BAHD acyltransferase DCR OS=Arabidopsis thaliana OX=3702 GN=DCR PE=2 SV=1	DCR		CP SP UP	12	4	15	4	4	40	1.12326e+07	1.0985e+07	1.35593e+07	5.92462e+06	5.90969e+06	5.8186e+06	6.31442e+06	8.4545e+06	9.14848e+06	1.442	1.378	1.404	0.604	0.764	0.516	0.862	1.292	1.29	0.446	0.00202808	0.815	0.17734	1.828	0.0273874
pc82449.graph_c0	CBS domain-containing protein CBSX1, chloroplastic OS=Arabidopsis thaliana OX=3702 GN=CBSX1 PE=1 SV=2	CBSX1	CBS domain	CP SP UP	8	1	2	1	1	15.9	1.64518e+06				1.35001e+06	1.08835e+06	1.3821e+06	1.32971e+06
pc82479.graph_c0	RNA-binding KH domain-containing protein RCF3 OS=Arabidopsis thaliana OX=3702 GN=RCF3 PE=1 SV=1	RCF3	KH domain	CP SP UP	4	2	11	2	2	73.7	1.67984e+06	1.47913e+06	1.871e+06	1.20649e+06	608104	897310	1.0048e+06	1279105	1.16981e+06	1.49	1.282	1.339	0.85	0.543	0.55	0.947	1.351	1.139	0.473	0.0074739	0.836	0.169065	1.769	0.0315163
pc82499.graph_c0	Uricase-2 OS=Phaseolus vulgaris OX=3885 GN=URIII PE=1 SV=2	URIII	Uricase	CP SP UP	3	1	8	1	1	39.6	4.9555e+06	5708634	3.91475e+06	5490941	5.05163e+06	3.75395e+06	3.0324e+06	4.24855e+06	5.22909e+06
pc82509.graph_c0	unnamed protein product [Coffea canephora]	--		CP	5	1	1	1	1	21.7
pc82544.graph_c4	3-isopropylmalate dehydrogenase, chloroplastic OS=Solanum tuberosum OX=4113 PE=2 SV=1	--	Isocitrate/isopropylmalate dehydrogenase	CP SP UP	15	4	48	4	4	36.6	1.07528e+07	6.62716e+06	1.10567e+07	1.15447e+07	7.44304e+06	1.31933e+07	8.48239e+06	8.01912e+06	8.77611e+06	1.243	0.749	1.031	1.06	0.866	1.054	1.042	1.104	1.114	0.986	0.987742	1.078	0.554075	1.094	0.249935
pc82583.graph_c0	12-oxophytodienoate reductase 3 OS=Solanum lycopersicum OX=4081 GN=OPR3 PE=1 SV=1	OPR3	NADH:flavin oxidoreductase / NADH oxidase family	CP SP UP	8	3	16	3	3	43.7	765499	1.88341e+06	2.47665e+06	6.06615e+06	3.23672e+06	2.46393e+06	1.86955e+06	1.98957e+06	1.78055e+06	0.337	0.811	0.88	2.123	1.436	0.751	0.876	1.044	0.862	2.125	0.15674	1.372	0.275181	0.645	0.31442
pc82591.graph_c0	40S ribosomal protein S4 OS=Prunus armeniaca OX=36596 GN=RPS4 PE=2 SV=1	RPS4		CP SP UP	43	3	52	3	3	8.9	1.41891e+07	1.57328e+07	20710631	28675127	2.29403e+07	3.77746e+07	2.21271e+07	12830773	1.63481e+07	0.737	0.798	0.867	1.182	1.199	1.355	1.221	0.793	0.932	1.555	0.00228711	1.226	0.229633	0.789	0.131674
pc82599.graph_c7	Cell wall / vacuolar inhibitor of fructosidase 2 OS=Arabidopsis thaliana OX=3702 GN=C/VIF2 PE=1 SV=1	C/VIF2	Plant invertase/pectin methylesterase inhibitor	CP SP UP	8	1	7	1	1	20.4			1.53042e+06	3.13702e+06	1.39234e+06	4.61746e+06	2.85193e+06	2.4618e+06	2.71798e+06
pc82600.graph_c0	Aspartate aminotransferase, cytoplasmic OS=Oryza sativa subsp. japonica OX=39947 GN=Os01g0760600 PE=2 SV=1	Os01g0760600	Aminotransferase class I and II	CP SP UP	45	5	31	5	5	11.9	3.47054e+07	4.75367e+07	2.17918e+07	4.07362e+07	2.44712e+07	5.6415e+07	5.30633e+07	1.43427e+08	1.61934e+08	0.59	0.79	0.299	0.55	0.419	0.663	0.959	2.903	3.023	0.972	0.927651	4.101	0.0447374	4.219	0.0286015
pc82612.graph_c0	Nucleoside diphosphate kinase 4, chloroplastic OS=Spinacia oleracea OX=3562 GN=NDK4 PE=1 SV=1	NDK4	Nucleoside diphosphate kinase	CP SP UP	25	4	55	4	4	18.2	9.31901e+06	6.07145e+06	1.1653e+07	2.55875e+07	1.82102e+07	3.26663e+07	16245857	1.49057e+07	1.51001e+07	0.618	0.393	0.623	1.347	1.216	1.497	1.145	1.177	1.099	2.485	0.00476271	2.094	0.00774971	0.843	0.0565429
pc82628.graph_c0	26S proteasome non-ATPase regulatory subunit 2 homolog A OS=Arabidopsis thaliana OX=3702 GN=RPN1A PE=1 SV=2	RPN1A		CP SP UP	18	10	73	10	10	70.6	41673366	5.69834e+07	6.97371e+07	5.41215e+07	4.65706e+07	5.95245e+07	3.88272e+07	3.04465e+07	3.70442e+07	0.952	1.272	1.284	0.981	1.071	0.939	0.942	0.828	0.929	0.853	0.22413	0.769	0.0749424	0.902	0.141547
pc82629.graph_c0	RNA-binding protein 1 OS=Medicago truncatula OX=3880 GN=RBP1 PE=2 SV=1	RBP1	RNA recognition motif. (a.k.a. RRM, RBD, or RNP domain)	CP SP UP	12	2	3	2	2	19	1.2509e+07	1.37254e+07	9739660	1.98511e+07	1.83897e+07	19172015	1.59512e+07	1.63693e+07	15574793	0.879	0.943	0.552	1.108	1.301	0.931	1.192	1.37	1.202	1.407	0.137897	1.586	0.0492881	1.127	0.300274
pc82636.graph_c0	Putative HAD-like domain-containing protein OS=Helianthus annuus OX=4232 GN=HannXRQ_Chr04g0121171 PE=4 SV=1	HannXRQ_Chr04g0121171		CP SP UP	12	3	30	3	3	31.7	4.71882e+06	1.54484e+06	1.62183e+06	4.09305e+06	3.93864e+06	4.56313e+06	3.65249e+06	3.43365e+06	3.6085e+06	1.503	0.481	0.417	1.035	1.263	1.005	1.237	1.302	1.262	1.376	0.299505	1.583	0.192182	1.151	0.11818
pc82637.graph_c0	RNA-binding protein CP29B, chloroplastic OS=Arabidopsis thaliana OX=3702 GN=CP29B PE=1 SV=1	CP29B	RNA recognition motif. (a.k.a. RRM, RBD, or RNP domain)	CP SP UP	5	1	6	1	1	27.9	1.79683e+06	2.6036e+06	3.84272e+06	885291	1.11185e+06	1.24122e+06	422144	2.57761e+06	2.69877e+06
pc82670.graph_c0	2-Cys peroxiredoxin BAS1, chloroplastic OS=Arabidopsis thaliana OX=3702 GN=BAS1 PE=1 SV=2	BAS1	AhpC/TSA family; C-terminal domain of 1-Cys peroxiredoxin	CP SP UP	21	4	61	4	4	34	1.43165e+07	1.55911e+07	2.17108e+07	13006697	1.12575e+07	1.32603e+07	1.15629e+07	1.15902e+07	1.01483e+07	1.161	1.236	1.42	0.838	0.919	0.743	0.997	1.119	0.904	0.655	0.00778675	0.791	0.0521245	1.208	0.0959709
pc82677.graph_c1	UDP-galactose transporter 1 OS=Arabidopsis thaliana OX=3702 GN=UDP-GALT1 PE=2 SV=1	UDP-GALT1		CP SP UP	4	1	2	1	1	30.6		324800	365922		365366	451768	362818	192200	194462
pc82697.graph_c0	Probable pectate lyase P59 OS=Solanum lycopersicum OX=4081 GN=LAT59 PE=2 SV=1	LAT59	Pectate lyase	CP SP UP	16	4	19	4	4	48.4	1.49393e+06	1.49135e+06	2.88184e+06	5.85283e+06	4.18259e+06	7.62597e+06	4.64981e+06	3.19991e+06	4.79292e+06	0.41	0.4	0.638	1.276	1.156	1.447	1.357	1.046	1.445	2.679	0.00367239	2.657	0.00540719	0.992	0.916083
pc82700.graph_c0	PREDICTED: DNA-binding protein DDB_G0278111 [Vitis vinifera]	--		CP SP UP	11	1	4	1	1	13.3	1177844	1.40666e+06	1310490	1392634	756881	1.11759e+06	1.17276e+06	2.01133e+06	1.17372e+06
pc82702.graph_c0	Hexokinase-2, chloroplastic OS=Nicotiana tabacum OX=4097 GN=HXK2 PE=2 SV=1	HXK2	Hexokinase; Hexokinase	CP SP UP	7	2	16	2	2	40.4	2.08814e+06	1.9867e+06	2.3511e+06	1778688	1.07848e+06	2839054	1.98905e+06	1.48256e+06	1.43215e+06	1.218	1.133	1.106	0.824	0.633	1.144	1.233	1.029	0.917	0.752	0.145703	0.92	0.375968	1.222	0.310064
pc82734.graph_c0	Probable fructokinase-4 OS=Arabidopsis thaliana OX=3702 GN=At3g59480 PE=2 SV=1	At3g59480		CP SP UP	61	16	431	16	16	35.1	3.00959e+08	2.39162e+08	3.36556e+08	4.24437e+08	3.10609e+08	5.44671e+08	3.23089e+08	3.28351e+08	3.42155e+08	0.949	0.737	0.856	1.062	0.986	1.187	1.083	1.232	1.184	1.273	0.0555859	1.376	0.0173818	1.082	0.292675
pc82741.graph_c0	Protein trichome birefringence-like 41 OS=Arabidopsis thaliana OX=3702 GN=TBL41 PE=2 SV=1	TBL41	PMR5 N terminal Domain	CP SP UP	2	1	1	1	1	41.5		223031	262635	495881	385599	472170	1.11176e+06	552559	415772
pc82760.graph_c1	Allergen Act d like OS=Actinidia chinensis var. chinensis OX=1590841 GN=CEY00_Acc22180 PE=4 SV=1	CEY00_Acc22180	Protein of unknown function, DUF642	CP SP UP	6	2	20	2	2	40.8	2.87878e+06	2.26698e+06	2.24894e+06	6.033e+06	4.66508e+06	1.28639e+07	12020836	3.73619e+06	4.69131e+06	0.556	0.428	0.35	0.925	0.907	1.718	2.468	0.859	0.995	2.661	0.0188012	3.24	0.0389958	1.217	0.761733
pc82788.graph_c0	Mitochondrial import inner membrane translocase subunit TIM10 OS=Arabidopsis thaliana OX=3702 GN=TIM10 PE=1 SV=1	TIM10	Tim10/DDP family zinc finger	CP SP UP	14	1	5	1	1	9.6	828236	970889	1355407	2.465e+06	1.35256e+06	3.29256e+06	1637758	2.06262e+06	1.36403e+06
pc82789.graph_c1	Tubulin alpha-5 chain OS=Arabidopsis thaliana OX=3702 GN=TUBA5 PE=1 SV=2	TUBA5	Tubulin C-terminal domain	CP SP UP	32	4	19	1	1	20.3	35474380	42369736	35339732	41080560	37778480	43920292	27414826	39933064	37843216
pc82802.graph_c1	Inositol-3-phosphate synthase OS=Nicotiana paniculata OX=62141 GN=INPS1 PE=2 SV=1	INPS1		CP SP UP	26	6	56	6	6	30.4	7.54718e+07	1.11492e+08	1.04607e+08	7.51175e+07	7.2569e+07	6.64838e+07	4.13529e+07	67733288	7.66897e+07	1.084	1.565	1.212	0.857	1.049	0.66	0.631	1.158	1.209	0.665	0.0743792	0.776	0.299441	1.168	0.622529
pc82811.graph_c0	DNA-directed RNA polymerase V subunit 1 OS=Arabidopsis thaliana OX=3702 GN=NRPE1 PE=1 SV=1	NRPE1		CP SP UP	7	1	6	1	1	39.1	234122	461488	1.00686e+06	752280	574552	1.17529e+06	399623	204665	360247
pc82820.graph_c1	RuBisCO large subunit-binding protein subunit alpha, chloroplastic OS=Pisum sativum OX=3888 PE=1 SV=2	--		CP SP UP	36	18	157	18	18	62.4	7.29883e+07	8.0197e+07	9.31083e+07	1.08354e+08	9.44587e+07	1.07543e+08	7.39949e+07	7.55879e+07	7.92796e+07	0.923	0.991	0.949	1.088	1.202	0.94	0.994	1.138	1.1	1.128	0.193685	1.129	0.0580471	1.001	0.96316
pc82829.graph_c0	Clathrin light chain 2 OS=Oryza sativa subsp. japonica OX=39947 GN=Os06g0731800 PE=2 SV=1	Os06g0731800		CP SP UP	3	1	2	1	1	38.2	1.93764e+06	2697289	2.74923e+06	2.13668e+06	1.01113e+06	2.1981e+06	863895	989842	1.30568e+06
pc82855.graph_c0	Agamous-like MADS-box protein AGL9 homolog OS=Petunia hybrida OX=4102 GN=FBP2 PE=1 SV=2	FBP2	SRF-type transcription factor (DNA-binding and dimerisation domain)	CP SP UP	12	2	10	2	2	25.1	5699377	4.83504e+06	6.10489e+06	4.40141e+06	3.3398e+06	6.34148e+06	3.81689e+06	6.91854e+06	6.53413e+06	1.179	0.978	1.019	0.723	0.696	0.907	0.84	1.704	1.485	0.732	0.0346979	1.269	0.427196	1.732	0.0913597
pc82859.graph_c1	Photosynthetic NDH subunit of lumenal location 5, chloroplastic OS=Arabidopsis thaliana OX=3702 GN=PNSL5 PE=1 SV=1	PNSL5	Cyclophilin type peptidyl-prolyl cis-trans isomerase/CLD	CP SP UP	5	2	10	2	2	28.4	4.45446e+06	4.50392e+06	6.85562e+06	1.21522e+07	1.07666e+07	1.57689e+07	5.15241e+06	4.64187e+06	4.71614e+06	0.641	0.633	0.796	1.388	1.56	1.568	0.788	0.795	0.745	2.182	0.000745225	1.125	0.186711	0.516	0.000121562
pc82876.graph_c0	Actin-related protein 4 OS=Arabidopsis thaliana OX=3702 GN=ARP4 PE=1 SV=1	ARP4		CP SP UP	20	6	22	6	6	50.1	4.47165e+06	2.27603e+06	7.88681e+06	2.80757e+06	895685	4.32107e+06	2.06439e+06	1.88178e+06	3.12632e+06	1.494	0.743	2.125	0.745	0.301	0.998	0.733	0.748	1.147	0.469	0.173665	0.602	0.266534	1.286	0.426249
pc82877.graph_c0	N-terminal acetyltransferase A complex auxiliary subunit NAA15 OS=Arabidopsis thaliana OX=3702 GN=NAA15 PE=1 SV=1	NAA15		CP SP UP	6	2	10	2	2	39.2	3.37579e+06	1.35921e+06	3.43098e+06	2.75264e+06	741986	1.58663e+06	802428	1.05254e+06	878048	2.098	0.826	1.72	1.358	0.464	0.681	0.53	0.779	0.599	0.539	0.201528	0.411	0.0531481	0.762	0.611707
pc82911.graph_c0	Dihydroflavonol 4-reductase OS=Callistephus chinensis OX=13379 GN=F PE=2 SV=1	F		CP SP UP	7	1	10	1	1	14.1	2.53096e+06	2.91577e+06	3.49456e+06	2339010	2.0092e+06	2.97999e+06	1.38496e+06	1.93912e+06	1.21919e+06
pc82947.graph_c0	Protein argonaute 16 OS=Oryza sativa subsp. japonica OX=39947 GN=AGO16 PE=2 SV=2	AGO16	Domain of unknown function (DUF1785); PAZ domain	CP SP UP	13	6	12	6	6	66.7	9.62526e+06	1.32642e+07	1.435e+07	1.04907e+08	3.23565e+07	9.63073e+07	2.2951e+07	1.5502e+07	12153224	0.297	0.401	0.358	2.574	1.007	2.057	0.754	0.57	0.412	5.339	0.00556411	1.644	0.0720022	0.308	0.0269443
pc82959.graph_c0	Elongation factor 2 OS=Arabidopsis thaliana OX=3702 GN=LOS1 PE=1 SV=1	LOS1	Elongation factor Tu GTP binding domain; Elongation factor Tu domain 2; Elongation factor G, domain IV; Elongation factor G C-terminus	CP SP UP	4	3	17	2	2	93.5	2267898	3.73195e+06	9598290	3.39415e+06	2487563	5.23934e+06	2.23395e+06	1.60652e+06	1.37214e+06	0.705	1.134	2.407	0.838	0.779	1.126	0.738	0.595	0.469	0.646	0.440289	0.424	0.122015	0.657	0.0700078
pc82964.graph_c1	Major pollen allergen Ole e 6 OS=Olea europaea OX=4146 GN=OLE6 PE=1 SV=1	OLE6	Pollen allergen ole e 6	CP SP UP	30	2	6	2	2	9.2	287499			3.95546e+06	3.35761e+06	5.51407e+06	2.51757e+06	1.66908e+06	1.77649e+06	0.116			1.272	1.369	1.543	1.083	0.804	0.79	12.023		7.693		0.64	0.0177149
pc82981.graph_c0	DNA-directed RNA polymerase V subunit 5A OS=Arabidopsis thaliana OX=3702 GN=NRPE5A PE=1 SV=1	NRPE5A	RNA polymerase Rpb5, N-terminal domain; RNA polymerase Rpb5, C-terminal domain	CP SP UP	3	1	9	1	1	28.7	1188745	1.17975e+06	1.36563e+06	629800	483073	946367	619087	646828	628940
pc83023.graph_c0	Synaptotagmin-2 OS=Arabidopsis thaliana OX=3702 GN=SYT2 PE=2 SV=1	SYT2	C2 domain	CP SP UP	5	2	5	2	2	35.8	378704	1.66229e+06	2.77791e+06	553339	339181	864446	496837	588018	302815	0.472	2.026	2.794	0.548	0.426	0.745	0.659	0.873	0.415	0.325	0.185661	0.368	0.243139	1.133	0.716019
pc83028.graph_c0	Peroxidase 65 OS=Arabidopsis thaliana OX=3702 GN=PER65 PE=2 SV=2	PER65	Peroxidase	CP SP UP	12	3	10	3	3	37.5	922399	451093	1.36867e+06	3733605	1.4066e+06	6.60081e+06	1.23918e+06	1441675	1803016	0.483	0.231	0.578	1.552	0.742	2.389	0.69	0.899	1.037	3.625	0.0472959	2.033	0.0657637	0.561	0.251468
pc83101.graph_c1	Monodehydroascorbate reductase, chloroplastic/mitochondrial OS=Arabidopsis thaliana OX=3702 GN=MDAR5 PE=1 SV=3	MDAR5	Pyridine nucleotide-disulphide oxidoreductase	CP SP UP	9	2	6	2	2	36.5	1.79417e+06	925464	2.47558e+06	1.59173e+06	1.17781e+06	2.21278e+06	2.11666e+06	2.03694e+06	1.36238e+06	1.135	0.572	1.263	0.8	0.75	0.968	1.424	1.535	0.947	0.848	0.680917	1.315	0.34712	1.551	0.0657429
pc83111.graph_c0	Stigma-specific STIG1-like protein 1 OS=Arabidopsis thaliana OX=3702 GN=At4g26880 PE=3 SV=1	At4g26880		CP SP UP	30	4	16	4	4	14.3	82381.5		164738	8.80504e+06	7.85006e+06	7.23207e+06	9.40339e+06	175542	3.71764e+06	0.019		0.031	1.649	1.864	1.179	2.357	0.049	0.963	62.56	0.000499819	44.92	0.144626	0.718	0.380324
pc83137.graph_c0	Dolichyl-diphosphooligosaccharide--protein glycosyltransferase subunit STT3B OS=Arabidopsis thaliana OX=3702 GN=STT3B PE=2 SV=1	STT3B		CP UP	3	1	1	1	1	55.5	214458	128110	89196.8			85428.2
pc83172.graph_c2	31 kDa ribonucleoprotein, chloroplastic OS=Nicotiana sylvestris OX=4096 PE=1 SV=1	--	RNA recognition motif. (a.k.a. RRM, RBD, or RNP domain)	CP SP UP	4	1	5	1	1	37.2	1.1446e+06	851819	1.45326e+06	754504	682192	979941	756197	576455	861235
pc83183.graph_c0	Structural maintenance of chromosomes protein 1 OS=Arabidopsis thaliana OX=3702 GN=SMC1 PE=2 SV=2	SMC1	RecF/RecN/SMC N terminal domain; SMC proteins Flexible Hinge Domain	CP SP UP	7	7	14	7	7	139.9	7.6018e+06	8.1362e+06	9.71846e+06	3.44804e+06	2.09292e+06	5.37567e+06	2.0927e+06	2.78271e+06	3.21242e+06	1.698	1.776	1.751	0.611	0.471	0.83	0.497	0.74	0.788	0.366	0.00327875	0.388	0.00261611	1.059	0.782448
pc83193.graph_c0	GTP-binding nuclear protein Ran-3 OS=Arabidopsis thaliana OX=3702 GN=RAN3 PE=1 SV=2	RAN3	Ras family	CP SP UP	25	5	39	2	5	25	4.08575e+07	5.92753e+07	6.22271e+07	80159718	71261617	1.01713e+08	5.64054e+07	34238463	36052761	0.748	1.061	0.919	1.166	1.314	1.288	1.098	0.747	0.725	1.381	0.0371793	0.942	0.705788	0.682	0.0448582
pc83205.graph_c0	Outer envelope pore protein 16, chloroplastic OS=Pisum sativum OX=3888 GN=OEP16 PE=1 SV=1	OEP16		CP SP UP	10	1	11	1	1	11.9	2.40728e+06	3.16488e+06	3939507	3.10166e+06	1.89349e+06	3.48483e+06	1.65439e+06	1821190	1.59342e+06
pc83238.graph_c2	Purple acid phosphatase OS=Glycine max OX=3847 GN=PAP PE=1 SV=2	PAP	Calcineurin-like phosphoesterase; Iron/zinc purple acid phosphatase-like protein C	CP SP UP	3	1	2	1	1	47.2	446250	621859	565404	1.14805e+06	1198681	1105735	788402	664482	969311
pc83241.graph_c0	PLASMODESMATA CALLOSE-BINDING PROTEIN 3 OS=Arabidopsis thaliana OX=3702 GN=PDCB3 PE=1 SV=1	PDCB3	X8 domain	CP SP UP	7	1	2	1	1	14.4	2858759	8001363	6642380	11225937	10646232	11384740	4.30333e+06	4.21585e+06	3753475
pc83247.graph_c0	Non-specific phospholipase C1 OS=Arabidopsis thaliana OX=3702 GN=NPC1 PE=2 SV=1	NPC1		CP SP UP	4	1	6	1	1	37.5					350576	396391	212151
pc83287.graph_c0	protease 2 [Quercus suber]	--	Prolyl oligopeptidase family	CP SP UP	9	2	8	2	2	21.7	1.83249e+06	1.41603e+06	1.45473e+06	1.23562e+06	808270	826451	676523	1.03849e+06	1.15176e+06	1.743	1.316	1.116	0.933	0.774	0.543	0.684	1.176	1.203	0.539	0.0381572	0.734	0.224353	1.361	0.283747
pc83298.graph_c1	Peptidyl-prolyl cis-trans isomerase CYP18-1 OS=Arabidopsis thaliana OX=3702 GN=CYP18-1 PE=2 SV=1	CYP18-1	Cyclophilin type peptidyl-prolyl cis-trans isomerase/CLD	CP SP UP	17	2	7	2	2	17.2	917042	754885	1.03189e+06	446623	294111	553660	510862	715155	826176	1.505	1.211	1.366	0.582	0.486	0.628	0.891	1.397	1.489	0.415	0.000872421	0.925	0.600822	2.227	0.0118998
pc83303.graph_c0	Pectinesterase/pectinesterase inhibitor U1 OS=Solanum lycopersicum OX=4081 GN=PMEU1 PE=2 SV=1	PMEU1	Plant invertase/pectin methylesterase inhibitor	CP SP UP	38	14	195	14	14	44.3	5.85487e+07	7.51338e+07	9.69456e+07	1.35904e+08	9.43283e+07	1.76327e+08	1.43888e+08	6.54796e+07	8.86191e+07	0.622	0.78	0.83	1.146	1.009	1.294	1.624	0.828	1.033	1.545	0.0181356	1.561	0.129618	1.01	0.912089
pc83339.graph_c0	Triosephosphate isomerase, cytosolic OS=Coptis japonica OX=3442 PE=2 SV=1	--	Triosephosphate isomerase	CP SP UP	27	6	53	5	5	27.1	7.48334e+06	1.16614e+07	1.05784e+07	1.06935e+07	9.40082e+06	1.32894e+07	1.08346e+07	1.11118e+07	9.48348e+06	0.786	1.197	0.896	0.892	0.994	0.965	1.21	1.39	1.094	0.99	0.971075	1.283	0.14157	1.296	0.0290094
pc83383.graph_c0	Mitochondrial uncoupling protein 1 OS=Arabidopsis thaliana OX=3702 GN=PUMP1 PE=1 SV=1	PUMP1		CP SP UP	12	1	3	1	1	14.6	478513	487738	589522	402036	270185	587713	316859	299382	308583
pc83409.graph_c1	SNF1-related protein kinase catalytic subunit alpha KIN10 OS=Arabidopsis thaliana OX=3702 GN=KIN10 PE=1 SV=2	KIN10	Protein kinase domain	CP SP UP	6	1	4	1	1	20.8	854205	989426	1.3361e+06	1.19234e+06	822292	1.30873e+06	689616	1.0141e+06	658980
pc83423.graph_c0	Acylamino-acid-releasing enzyme OS=Arabidopsis thaliana OX=3702 GN=AARE PE=1 SV=1	AARE	Prolyl oligopeptidase family	CP SP UP	2	1	5	1	1	75.3	1.13311e+06	1.19448e+06		1.73031e+06	1.36469e+06	1.3036e+06	1147530	580910
pc83442.graph_c0	Ribosome biogenesis regulatory protein homolog OS=Arabidopsis thaliana OX=3702 GN=At2g37990 PE=2 SV=2	At2g37990		CP SP UP	3	1	2	1	1	37.2	572723	335271	943880	612503	526150	1365645	371102		492283
pc83443.graph_c0	Histone deacetylase complex subunit SAP18 OS=Arabidopsis thaliana OX=3702 GN=At2g45640 PE=1 SV=1	At2g45640		CP SP UP	14	1	2	1	1	10.3		321669	627382		533803	766037	456259	300997	470979
pc83471.graph_c0	3-hydroxyisobutyryl-CoA hydrolase-like protein 3, mitochondrial OS=Arabidopsis thaliana OX=3702 GN=At4g13360 PE=1 SV=2	At4g13360		CP SP UP	15	2	6	2	2	18.6	5.51476e+06	7.04942e+06	6.51442e+06	7.01887e+06	6.1103e+06	7.22033e+06	4373186	2.68998e+06	6.64952e+06	1.031	1.288	0.982	1.041	1.15	0.933	0.869	0.598	1.364	0.946	0.642712	0.858	0.466202	0.906	0.570977
pc83485.graph_c0	TPR_REGION domain-containing protein OS=Camellia sinensis OX=4442 GN=HYC85_020342 PE=4 SV=1	HYC85_020342		CP SP UP	7	1	5	1	1	21.7	2.50287e+06	5200215	5.35916e+06	5.32975e+06	4.78732e+06	5340765	2.31572e+06	5480256	2.91123e+06
pc83488.graph_c1	MAP7 domain-containing protein 2 [Manihot esculenta]	--	UBA/TS-N domain	CP SP	4	1	1	1	1	37.7				951428	1.19146e+06	1.12794e+06	958157	629107
pc83506.graph_c0	Aldehyde oxidase GLOX1 OS=Arabidopsis thaliana OX=3702 GN=GLOX1 PE=2 SV=1	GLOX1	Domain of unknown function (DUF1929)	CP SP UP	12	5	49	5	5	61.9	3.24768e+06	1230231	3.14458e+06	1.74107e+07	1.20771e+07	1.78751e+07	11706148	5.8101e+06	9.96566e+06	0.391	0.145	0.305	1.665	1.464	1.488	1.498	0.833	1.318	5.49	0.00406503	4.339	0.0119397	0.79	0.222478
pc83507.graph_c2	DUF3456 domain-containing protein OS=Camellia sinensis OX=4442 GN=HYC85_020841 PE=4 SV=1	HYC85_020841		SP	22	1	2	1	1	7.2
pc83531.graph_c0	Diaminopimelate epimerase, chloroplastic OS=Arabidopsis thaliana OX=3702 GN=DAPF PE=1 SV=1	DAPF	Diaminopimelate epimerase	CP SP UP	4	1	8	1	1	33	1.14492e+06	1.99989e+06	2.09861e+06	2.68144e+06	1.63419e+06	2.81854e+06	810274	1.04755e+06	1.35191e+06
pc83545.graph_c0	T-complex protein 1 subunit epsilon OS=Arabidopsis thaliana OX=3702 GN=CCT5 PE=1 SV=1	CCT5		CP SP UP	10	2	25	2	2	24.9	9593923	8.43819e+06	1.04567e+07	9.25497e+06	7.28632e+06	8.27159e+06	8.04665e+06	6198079	7.31565e+06	1.273	1.094	1.119	0.975	0.973	0.758	1.135	0.979	1.066	0.776	0.0548912	0.912	0.224742	1.175	0.15121
pc83551.graph_c3	Universal stress protein A-like protein OS=Arabidopsis thaliana OX=3702 GN=At3g01520 PE=1 SV=2	At3g01520	Universal stress protein family	CP SP UP	6	1	13	1	1	20.2	1.20945e+06	1.19228e+06	1.49044e+06	1.55173e+06	1.1344e+06	1.29511e+06	1.55364e+06	975755	930101
pc83554.graph_c0	Eukaryotic translation initiation factor 3 subunit I OS=Arabidopsis thaliana OX=3702 GN=TIF3I1 PE=2 SV=2	TIF3I1		CP SP UP	20	4	7	4	4	28.9	1.90673e+06	813186	1.00255e+06	3.48488e+06	1.2734e+06	2.93888e+06	2.44774e+06	779564	1.51644e+06	1.172	0.488	0.497	1.7	0.788	1.248	1.599	0.57	1.023	1.732	0.181242	1.48	0.394698	0.854	0.629315
pc83567.graph_c2	Protein ASPARTIC PROTEASE IN GUARD CELL 1 OS=Arabidopsis thaliana OX=3702 GN=ASPG1 PE=1 SV=1	ASPG1		CP SP UP	5	2	9	2	2	52.2	2.23369e+06	4.29078e+06	3.43489e+06	3.88331e+06	4.07841e+06	5.57104e+06	9.69455e+06	4.02443e+06	4.92787e+06	0.526	0.988	0.653	0.727	0.968	0.907	2.429	1.129	1.275	1.201	0.36076	2.23	0.0612356	1.857	0.088566
pc83595.graph_c0	Beta-galactosidase 3 OS=Oryza sativa subsp. japonica OX=39947 GN=Os01g0875500 PE=3 SV=1	Os01g0875500	Glycosyl hydrolases family 35; Galactose binding lectin domain	CP SP UP	8	5	22	5	5	83.1	7.27339e+06	7.98894e+06	5.1639e+06	8583623	4.68939e+06	7.15902e+06	9844226	6.9715e+06	7.11212e+06	1.115	1.197	0.638	1.045	0.724	0.758	1.604	1.272	1.197	0.857	0.597461	1.381	0.18252	1.612	0.0296281
pc83648.graph_c0	Bifunctional aspartokinase/homoserine dehydrogenase, chloroplastic (Fragment) OS=Daucus carota OX=4039 PE=1 SV=1	--	Family description	CP SP UP	4	2	7	2	2	63.6	3.56925e+06	6.22187e+06	4.7708e+06	5.77835e+06	3.77704e+06	8398517	3.01102e+06	4.67893e+06	2.49753e+06	0.83	1.414	0.895	1.067	0.884	1.35	0.744	1.295	0.638	1.052	0.771688	0.853	0.547141	0.811	0.382077
pc83650.graph_c0	14-3-3 protein 10 OS=Solanum lycopersicum OX=4081 GN=TFT10 PE=2 SV=2	TFT10	14-3-3 protein	CP SP UP	31	6	173	3	3	26.2	1.42941e+06	1.02764e+06	1.27962e+06	2256471	1.70018e+06	2.80281e+06	1.93801e+06	1.06549e+06	686995	1.001	0.703	0.722	1.254	1.198	1.356	1.442	0.888	0.528	1.57	0.0178087	1.178	0.775081	0.751	0.276942
pc83655.graph_c0	Glyceraldehyde-3-phosphate dehydrogenase, cytosolic OS=Antirrhinum majus OX=4151 GN=GAPC PE=2 SV=1	GAPC	Glyceraldehyde 3-phosphate dehydrogenase, C-terminal domain	CP SP UP	63	8	256	7	8	17.2	3.62401e+08	3.31277e+08	3.90666e+08	3.8016e+08	3.0923e+08	3.83445e+08	3.29017e+08	2.54232e+08	2.58216e+08	1.2	1.072	1.043	1	1.031	0.878	1.158	1.002	0.939	0.878	0.115035	0.935	0.409245	1.065	0.478699
pc83669.graph_c0	Vicilin-like seed storage protein At2g28490 OS=Arabidopsis thaliana OX=3702 GN=At2g28490 PE=2 SV=1	At2g28490	Cupin	CP SP UP	11	4	36	4	4	56	1.33419e+07	1.20052e+07	1.38562e+07	2.35942e+07	1.42328e+07	2.64317e+07	8.67396e+06	9.79684e+06	1.75302e+07	0.95	0.835	0.796	1.334	1.02	1.301	0.657	0.83	1.371	1.416	0.0268639	1.107	0.813387	0.782	0.285516
pc83690.graph_c0	B-cell receptor-associated protein 31-like [Helianthus annuus]	--		CP SP UP	10	2	5	1	2	24.7	1.3156e+06	1.57168e+06	2.13715e+06	2.8794e+06	1.18085e+06	2.24216e+06	1.28565e+06		1.45299e+06
pc83718.graph_c0	Probable transcription factor At4g00390 OS=Arabidopsis thaliana OX=3702 GN=At4g00390 PE=1 SV=1	At4g00390		CP SP UP	16	5	31	5	5	41.9	1.26994e+07	1.23002e+07	1.40739e+07	1.51997e+07	9.80271e+06	1.4907e+07	9.41382e+06	8.19642e+06	1.80168e+07	1.1	1.042	0.984	1.046	0.855	0.893	0.867	0.845	1.714	0.894	0.171693	1.096	0.885749	1.226	0.563061
pc83740.graph_c1	Methylthioribose-1-phosphate isomerase OS=Ricinus communis OX=3988 GN=RCOM_0711420 PE=2 SV=1	RCOM_0711420		CP SP UP	8	2	2	2	2	44.3	754353	346683	629342	224391	195169	520249	215517			2.019	0.907	1.359	0.477	0.526	0.962	0.613			0.459	0.0711048	0.429		0.936
pc83797.graph_c2	Stress enhanced protein 2, chloroplastic OS=Arabidopsis thaliana OX=3702 GN=SEP2 PE=2 SV=1	SEP2		SP UP	43	1	3	1	1	7.5	1.64602e+06	1.86813e+06	1.40416e+06					687487	464344
pc83811.graph_c0	D-3-phosphoglycerate dehydrogenase 1, chloroplastic OS=Arabidopsis thaliana OX=3702 GN=PGDH1 PE=1 SV=1	PGDH1	D-isomer specific 2-hydroxyacid dehydrogenase, catalytic domain; D-isomer specific 2-hydroxyacid dehydrogenase, NAD binding domain	CP SP UP	3	1	10	1	1	40	11655462	17623124	25524660			14512311	7.61823e+06
pc83811.graph_c1	Peptidyl-prolyl cis-trans isomerase CYP57 OS=Arabidopsis thaliana OX=3702 GN=CYP57 PE=1 SV=1	CYP57	Cyclophilin type peptidyl-prolyl cis-trans isomerase/CLD	CP SP UP	2	1	1	1	1	56.3	992926	1.59011e+06	1.92849e+06			1.11414e+06		690298	702370
pc83820.graph_c0	PIG93, partial [Petunia x hybrida]	--		CP SP UP	7	1	33	1	1	16.9	3.46489e+07	15857959	11377548	6.97715e+07	39296208	1.00639e+08	5.06001e+07	29064272	49381500
pc83830.graph_c0	Aldehyde dehydrogenase family 7 member B4 OS=Arabidopsis thaliana OX=3702 GN=ALDH7B4 PE=2 SV=3	ALDH7B4		CP SP UP	4	2	6	2	2	57.8	2.33021e+06	1.08198e+06	2.7231e+06	2.64817e+06	2.49273e+06	2.16548e+06	382094	2.34837e+06	830501	1.361	0.618	1.283	1.228	1.466	0.874	0.237	1.633	0.533	1.094	0.692733	0.737	0.420132	0.673	0.307623
pc83837.graph_c0	Cinnamoyl-CoA reductase 1 OS=Oryza sativa subsp. japonica OX=39947 GN=CCR1 PE=1 SV=1	CCR1		CP SP UP	5	1	8	1	1	35.8	629576	289358	567240	627882	360294	1.10575e+06	1439596	527577	644134
pc83869.graph_c0	Guanosine nucleotide diphosphate dissociation inhibitor At5g09550 OS=Arabidopsis thaliana OX=3702 GN=At5g09550 PE=3 SV=1	At5g09550		CP SP UP	41	11	93	10	12	37.3	3.86721e+07	2.02377e+07	3.8601e+07	6.11998e+07	4.51846e+07	7.10143e+07	4.3462e+07	4.34365e+07	4.36063e+07	0.947	0.485	0.763	1.19	1.114	1.202	1.132	1.267	1.173	1.597	0.0638558	1.627	0.0590934	1.019	0.681082
pc83874.graph_c0	CTP-dependent diacylglycerol kinase OS=Actinidia chinensis var. chinensis OX=1590841 GN=CEY00_Acc25468 PE=4 SV=1	CEY00_Acc25468		CP SP UP	13	1	6	1	1	10.3	990780		593357	1.41415e+06		1.81575e+06	1.0531e+06
pc83914.graph_c0	Thioredoxin H2 OS=Arabidopsis thaliana OX=3702 GN=TRX2 PE=2 SV=2	TRX2	Thioredoxin	CP SP	17	2	15	2	2	15				3.61824e+06	5.02496e+06	2.13162e+06	2.99139e+06	2.44479e+06	2.24314e+06				1.031	1.815	0.529	1.141	1.044	0.884					0.909	0.957578
pc83920.graph_c0	Histone H2B OS=Gossypium hirsutum OX=3635 GN=HIS2B PE=2 SV=3	HIS2B	Core histone H2A/H2B/H3/H4	CP SP UP	42	6	556	6	6	16.6	1.21707e+09	1.1504e+09	1.37257e+09	1.11391e+09	7.51941e+08	1.58047e+09	7.81684e+08	9.96843e+08	6.97521e+08	1.251	1.156	1.138	0.909	0.778	1.123	0.854	1.22	0.787	0.793	0.0924969	0.807	0.167084	1.018	0.953497
pc83932.graph_c0	Elongation factor 1-delta 2 OS=Arabidopsis thaliana OX=3702 GN=At2g18110 PE=1 SV=1	At2g18110	EF-1 guanine nucleotide exchange domain	CP SP UP	15	1	5	1	1	9.6	3.13392e+06		7561035	3888104	3365415	7.23337e+06	4096748	3.48192e+06	4.03318e+06
pc83954.graph_c0	THO complex subunit 4D OS=Arabidopsis thaliana OX=3702 GN=ALY4 PE=1 SV=1	ALY4	RNA recognition motif. (a.k.a. RRM, RBD, or RNP domain)	CP SP UP	4	1	6	1	1	25.7	3.82975e+06	3879157	4.06835e+06	3360799	2394913	4387952	2.93124e+06	2.5193e+06	2.52052e+06
pc83961.graph_c0	Glutamate--tRNA ligase, cytoplasmic OS=Arabidopsis thaliana OX=3702 GN=At5g26710 PE=1 SV=1	At5g26710	Glutathione S-transferase, C-terminal domain; tRNA synthetases class I (E and Q), catalytic domain; tRNA synthetases class I (E and Q), anti-codon binding domain	CP SP UP	6	5	26	5	5	84.4	1.13783e+07	1.25733e+07	2.76579e+06	4.01488e+07	7.48542e+07	39602536	1.94113e+07	9.37202e+06	1.15388e+07	0.51	0.551	0.1	1.428	3.377	1.226	0.924	0.5	0.568	5.195	0.0494289	1.716	0.273386	0.33	0.0472893
pc83977.graph_c1	Carotenoid 9,10(9&apos;,10&apos;)-cleavage dioxygenase OS=Crocus sativus OX=82528 GN=CCD PE=1 SV=1	CCD		CP SP UP	8	3	6	3	3	49.7	822758	1416081	1.43669e+06	1.76078e+06	1.18742e+06	1.9556e+06	1360053	921078	1.07772e+06	0.684	1.151	0.964	1.163	0.995	1.124	1.203	0.912	0.984	1.173	0.324347	1.107	0.535875	0.944	0.549856
pc83988.graph_c0	Aspartyl protease AED3 OS=Arabidopsis thaliana OX=3702 GN=AED3 PE=1 SV=1	AED3		CP SP UP	8	3	19	3	3	47.8	1.27198e+07	17291255	1.37237e+07	1.38954e+07	1.39584e+07	1.41876e+07	1.75383e+07	9.10219e+06	6.79911e+06	1.06	1.408	0.922	0.919	1.171	0.817	1.553	0.903	0.622	0.858	0.41289	0.908	0.631831	1.059	0.993067
pc83990.graph_c2	Photosystem II CP47 reaction center protein OS=Eucalyptus globulus subsp. globulus OX=71271 GN=psbB PE=3 SV=1	psbB		UP	3	1	2	1	1	48.5	3.46347e+06	4.28922e+06	6.07633e+06
pc83994.graph_c0	Protein CROWDED NUCLEI 1 OS=Arabidopsis thaliana OX=3702 GN=CRWN1 PE=1 SV=1	CRWN1		CP UP	3	1	4	1	1	42.4	1.24517e+06		3.14501e+06	3.51076e+06	3.06072e+06	3137404
pc84001.graph_c0	Nuclear cap-binding protein subunit 1 OS=Arabidopsis thaliana OX=3702 GN=ABH1 PE=1 SV=2	ABH1		CP SP UP	3	1	9	1	1	39.6	1.57115e+06	2333592	2.44549e+06	2.55559e+06	1520201	3518061	1.5577e+06	1.31057e+06	1.07375e+06
pc84010.graph_c0	2,3-dimethylmalate lyase [Quercus suber]	--		CP SP UP	17	2	7	2	2	11.5	4324247	5.46077e+06	5.76456e+06	4.58579e+06	3134131	4.1874e+06	3.26495e+06	3.40246e+06	4.01187e+06	1.126	1.39	1.211	0.948	0.822	0.754	0.904	1.055	1.147	0.677	0.0127199	0.833	0.120605	1.231	0.0984078
pc84018.graph_c0	Putative pectinesterase/pectinesterase inhibitor 28 OS=Arabidopsis thaliana OX=3702 GN=PME28 PE=2 SV=1	PME28	Plant invertase/pectin methylesterase inhibitor	CP SP UP	27	12	95	12	12	60.3	1.95781e+07	2.67217e+07	1.9838e+07	7.38754e+07	62257870	1.04785e+08	5.38742e+07	3.60803e+07	5.28887e+07	0.432	0.576	0.353	1.295	1.384	1.599	1.264	0.948	1.282	3.143	0.00169951	2.567	0.00525657	0.817	0.148638
pc84020.graph_c3	DNA gyrase subunit A, chloroplastic/mitochondrial OS=Nicotiana benthamiana OX=4100 GN=GYRA PE=2 SV=1	GYRA		CP SP UP	1	1	3	1	1	105.5		4704114	5221637	2.06979e+06	1.50791e+06	2.60566e+06		2.02348e+06	2.41727e+06
pc84026.graph_c0	Glutamate decarboxylase 1 OS=Arabidopsis thaliana OX=3702 GN=GAD1 PE=1 SV=2	GAD1	Pyridoxal-dependent decarboxylase conserved domain	CP SP UP	12	5	42	5	5	55.4	1.44058e+07	1.93587e+07	1.84814e+07	1.26721e+07	1.16767e+07	1.55217e+07	1.52807e+07	8.57023e+06	9.11481e+06	1.144	1.502	1.183	0.799	0.933	0.852	1.29	0.81	0.795	0.675	0.0160518	0.756	0.172904	1.12	0.615591
pc84031.graph_c3	DnaJ protein homolog OS=Cucumis sativus OX=3659 GN=DNAJ1 PE=2 SV=1	DNAJ1	DnaJ central domain; DnaJ C terminal domain	CP SP UP	5	1	11	1	1	28.9	2695682	4.4726e+06	6487450	6.32333e+06	3.32276e+06	9789546	3972179	2.71409e+06	4687967
pc84058.graph_c0	DEAD-box ATP-dependent RNA helicase 7 OS=Spinacia oleracea OX=3562 GN=RH7 PE=2 SV=1	RH7	DEAD/DEAH box helicase; GUCT (NUC152) domain	CP SP UP	4	3	14	3	3	75.9	1.54915e+07	1.58476e+07	1.72145e+07	1.42072e+07	1.56584e+07	1.76051e+07	1.33571e+07	2.01686e+07	1.97165e+07	1.031	1.03	0.924	0.75	1.049	0.81	0.945	1.597	1.44	0.874	0.252885	1.334	0.18247	1.526	0.0975537
pc84061.graph_c2	Putative ovule protein OS=Solanum chacoense OX=4108 PE=4 SV=1	--		CP SP UP	37	6	26	6	6	31.4	2.88633e+06	2.27151e+06	4.84308e+06	9.18053e+06	6.40276e+06	1.15215e+07	5.1387e+06	3.44099e+06	4.83561e+06	0.567	0.436	0.768	1.433	1.267	1.565	1.074	0.805	1.044	2.408	0.00668099	1.65	0.0502845	0.685	0.0256971
pc84074.graph_c0	NADH dehydrogenase [ubiquinone] iron-sulfur protein 1, mitochondrial OS=Solanum tuberosum OX=4113 PE=2 SV=1	--	2Fe-2S iron-sulfur cluster binding domain; NADH-ubiquinone oxidoreductase-G iron-sulfur binding region	CP SP UP	8	3	12	3	3	62.2	3.88136e+06	1.43378e+06	1.65355e+06	3909279	1.1003e+06	3.47773e+06	2.51804e+06	1.12972e+06	1.97123e+06	1.829	0.66	0.628	1.463	0.522	1.133	1.261	0.634	1.02	1	0.929222	0.935	0.954808	0.935	0.960039
pc84082.graph_c0	Glutathione S-transferase OS=Hyoscyamus muticus OX=35626 PE=1 SV=1	--	Glutathione S-transferase, N-terminal domain; Glutathione S-transferase, C-terminal domain	CP SP UP	21	4	39	3	3	23.9	2.04393e+07	1.35824e+07	28894387	1.66205e+07	1.27044e+07	1.80577e+07	1.81432e+07	12121226	1.37883e+07	1.315	0.854	1.499	0.849	0.823	0.803	1.241	0.928	0.974	0.675	0.0985257	0.857	0.520399	1.27	0.0647996
pc84089.graph_c0	L-ascorbate peroxidase, cytosolic OS=Pisum sativum OX=3888 GN=APX1 PE=1 SV=2	APX1	Peroxidase	CP SP UP	15	3	25	2	3	27.6	75423436	7.03158e+07	9.80305e+07	7.68844e+07	5.17909e+07	6.46122e+07	5.71238e+07	6.79233e+07	5.32412e+07	1.217	1.109	1.276	0.985	0.842	0.721	0.98	1.305	0.943	0.707	0.0235862	0.896	0.342849	1.267	0.161708
pc84098.graph_c0	PREDICTED: pre-mRNA-splicing factor SYF1 [Vitis vinifera]	--		CP SP UP	2	1	2	1	1	76.5	707175	719713	1.03269e+06	733936	612137		774809		1391737
pc84107.graph_c0	AP-2 complex subunit mu OS=Arabidopsis thaliana OX=3702 GN=AP2M PE=1 SV=1	AP2M		CP SP UP	6	1	7	1	1	18.2	791877	1.17749e+06	1.1973e+06	941363	731855	1.25769e+06	560164	394354	535461
pc84123.graph_c1	DNA-directed RNA polymerases II, IV and V subunit 3 OS=Arabidopsis thaliana OX=3702 GN=NRPB3 PE=1 SV=1	NRPB3	RNA polymerase Rpb3/Rpb11 dimerisation domain; RNA polymerase Rpb3/RpoA insert domain	CP SP UP	9	2	6	2	2	26.1	2.10276e+06	2510383	3.68198e+06	1.82152e+06	1.47886e+06	2228365	1.83208e+06	1.14537e+06	1.59932e+06	1.135	1.324	1.603	0.781	0.804	0.831	1.051	0.736	0.948	0.595	0.00735536	0.673	0.0527386	1.132	0.350272
pc84126.graph_c0	ATP synthase subunit delta&apos;, mitochondrial OS=Ipomoea batatas OX=4120 PE=1 SV=1	--	ATP synthase, Delta/Epsilon chain, beta-sandwich domain	CP SP UP	9	2	24	2	2	22	1.32736e+06	3277825	6.82867e+06	8.82388e+06	6.08969e+06	13259957	5.99782e+06	4.07634e+06	3.80027e+06	0.246	0.595	1.023	1.301	1.139	1.702	1.184	0.901	0.775	2.222	0.0947432	1.534	0.259139	0.69	0.0957549
pc84131.graph_c0	Nucleoside diphosphate kinase 2, chloroplastic OS=Spinacia oleracea OX=3562 GN=NDPK2 PE=1 SV=1	NDPK2	Nucleoside diphosphate kinase	CP SP UP	21	1	8	1	1	8.4	1.53614e+06	2.01112e+06	1.38017e+06	1.87305e+06	1.57372e+06	1.86071e+06	1.70022e+06	985915	1.2491e+06
pc84156.graph_c0	Isocitrate dehydrogenase [NAD] regulatory subunit 1, mitochondrial OS=Arabidopsis thaliana OX=3702 GN=IDH1 PE=1 SV=2	IDH1	Isocitrate/isopropylmalate dehydrogenase	CP SP UP	7	1	9	1	1	35	1.0536e+06	689908	1.01799e+06	585021	443874	579198	499923	651291	566773
pc84179.graph_c1	Alpha-L-fucosidase 2 OS=Arabidopsis thaliana OX=3702 GN=FUC95A PE=1 SV=1	FUC95A		CP SP UP	7	1	10	1	1	16.7	1.73047e+06	1.42156e+06	1546897	1.5296e+06	1.10635e+06	1.13954e+06	1821716	1.30073e+06	1.40267e+06
pc84187.graph_c3	Protein argonaute 1 OS=Arabidopsis thaliana OX=3702 GN=AGO1 PE=1 SV=1	AGO1	Glycine-rich region of argonaut; Domain of unknown function (DUF1785); PAZ domain	CP SP UP	7	5	43	5	5	111.9	16706784	1.34674e+07	2.10264e+07	9.52451e+06	7.95016e+06	13251540	8.71933e+06	9.46787e+06	9.58892e+06	1.512	1.192	1.535	0.685	0.725	0.829	0.839	1.02	0.953	0.528	0.00309689	0.663	0.0151667	1.256	0.0472958
pc84190.graph_c0	Protein trichome birefringence-like 41 OS=Arabidopsis thaliana OX=3702 GN=TBL41 PE=2 SV=1	TBL41	PMR5 N terminal Domain	CP SP	2	1	1	1	1	43.7				459646		438270	670078
pc84191.graph_c0	ATP-dependent zinc metalloprotease FTSH 4, mitochondrial OS=Arabidopsis thaliana OX=3702 GN=FTSH4 PE=1 SV=2	FTSH4	ATPase family associated with various cellular activities (AAA); Peptidase family M41	CP SP UP	2	1	6	1	1	59.3	422539	506642	480927	279350	211785	259057	215144	219505	328689
pc84219.graph_c1	DNA replication licensing factor MCM4 OS=Oryza sativa subsp. japonica OX=39947 GN=MCM4 PE=3 SV=2	MCM4	MCM2/3/5 family	CP SP UP	6	4	19	4	4	92.3	3.45233e+06	3.59925e+06	4.62267e+06	1.22284e+06	970817	2.88154e+06	1.23754e+06	458984	657871	1.795	1.829	1.938	0.505	0.508	1.035	0.684	0.284	0.375	0.368	0.0114743	0.241	0.00461833	0.656	0.288075
pc84284.graph_c1	ATP synthase subunit beta, mitochondrial OS=Chlamydomonas reinhardtii OX=3055 GN=ATP2 PE=1 SV=1	ATP2	ATP synthase alpha/beta family, beta-barrel domain; ATP synthase alpha/beta family, nucleotide-binding domain	CP SP UP	10	4	94	1	3	56.7	1.66587e+07	2.43392e+07	33349867	1.35959e+07	1.0437e+07	1.75671e+07	9.95957e+06	1.11409e+07	1.25978e+07
pc84285.graph_c0	Probable methyltransferase PMT20 OS=Arabidopsis thaliana OX=3702 GN=At1g31850 PE=2 SV=1	At1g31850		CP SP UP	10	2	8	2	2	32.2	892086			1.58203e+06	381105	2.66266e+06	1344933	1.14765e+06	315291	0.828			1.165	0.356	1.707	1.326	1.268	0.321	1.3		1.174		0.903	0.898065
pc84300.graph_c0	Protein FLX-like 2 OS=Arabidopsis thaliana OX=3702 GN=FLXL2 PE=1 SV=1	FLXL2		CP SP UP	22	4	16	4	4	30.5	2.74463e+06	2.57844e+06	3.19336e+06	2.74211e+06	2.8824e+06	4.24977e+06	908523	1.67971e+06	1.47394e+06	1.214	1.115	1.139	0.963	1.284	1.299	0.427	0.884	0.716	1.022	0.899196	0.584	0.0560106	0.572	0.0665187
pc84317.graph_c0	Cell division control protein 48 homolog A OS=Arabidopsis thaliana OX=3702 GN=CDC48A PE=1 SV=1	CDC48A	Cell division protein 48 (CDC48), N-terminal domain	CP SP UP	10	1	6	1	1	16.7	676656		514736	1223316	741665	1.62705e+06	1114795	697616	735341
pc84317.graph_c1	Aldehyde dehydrogenase family 2 member B4, mitochondrial OS=Arabidopsis thaliana OX=3702 GN=ALDH2B4 PE=1 SV=1	ALDH2B4		CP SP UP	9	4	16	3	4	58.8	1.20134e+07	1.21576e+07	1.13095e+07	1.61514e+07	1.47403e+07	16315828	1.19325e+07	1.01638e+07	1.09703e+07	1.031	1.019	0.783	1.1	1.273	0.967	1.088	1.038	1.033	1.179	0.238127	1.115	0.271335	0.946	0.57341
pc84330.graph_c0	Protein ASPARTIC PROTEASE IN GUARD CELL 1 OS=Arabidopsis thaliana OX=3702 GN=ASPG1 PE=1 SV=1	ASPG1		CP SP UP	4	2	4	2	2	70		2.61186e+06	2238820		422926		2.26854e+06				1.494	1.057		0.249		1.411			0.195		1.106		5.667
pc84332.graph_c1	alpha-galactosidase-like [Hevea brasiliensis]	--		CP SP UP	13	3	22	3	3	26.7	4.99873e+06	3.91678e+06	5.81193e+06	5.50767e+06	4161378	6.71101e+06	6.73754e+06	4.36946e+06	6.0919e+06	1.028	0.787	0.964	0.899	0.861	0.954	1.472	1.069	1.375	0.977	0.842275	1.409	0.0544541	1.443	0.0243913
pc84350.graph_c2	Sucrose-phosphatase 2 OS=Nicotiana tabacum OX=4097 GN=SPP2 PE=2 SV=1	SPP2		CP SP UP	15	6	25	6	6	48.2	1.65595e+07	1.87067e+07	2.21015e+07	1.85531e+07	16714895	2.11532e+07	1.20726e+07	1.51323e+07	1.44302e+07	1.058	1.168	1.139	0.941	1.075	0.934	0.82	1.151	1.012	0.877	0.0712687	0.886	0.278632	1.011	0.975024
pc84361.graph_c1	Chlorophyll a-b binding protein 40, chloroplastic OS=Nicotiana tabacum OX=4097 GN=CAB40 PE=2 SV=1	CAB40		CP SP UP	3	1	25	1	1	27.7	6804751	7.33112e+06	8481516	2.9651e+06	2.25136e+06	4.01385e+06	2.84074e+06	2.35564e+06	2126786
pc84429.graph_c0	40S ribosomal protein S6 OS=Asparagus officinalis OX=4686 GN=rps6 PE=2 SV=1	rps6		CP SP UP	21	5	26	3	5	28.3	5.55886e+06	8.99781e+06	1.64452e+07	1.97318e+07	1.60535e+07	2.86114e+07	1.37606e+07	5.26802e+06	4.29292e+06	0.465	0.736	1.109	1.311	1.352	1.654	1.224	0.525	0.394	1.869	0.0596173	0.928	0.76558	0.496	0.0788396
pc84448.graph_c0	Small heat shock protein, chloroplastic OS=Oxybasis rubra OX=3560 GN=HSP23 PE=2 SV=1	HSP23		CP SP UP	17	2	26	2	2	13.9	4.23616e+06	3.0676e+06	3.65321e+06	3.72547e+06	2.52502e+06	4.18348e+06	3.87027e+06	2.7276e+06	3.59115e+06	1.332	0.943	0.927	0.93	0.799	0.909	1.294	1.021	1.24	0.824	0.22669	1.11	0.458226	1.348	0.027316
pc84470.graph_c0	Glyoxylate/succinic semialdehyde reductase 1 OS=Arabidopsis thaliana OX=3702 GN=GLYR1 PE=1 SV=1	GLYR1	NAD binding domain of 6-phosphogluconate dehydrogenase	CP SP UP	17	2	7	2	2	19.2	3.56904e+06	2.70492e+06	3.4085e+06	2583587	3032648	2921704	989498	1.00178e+06	2.49356e+06	1.561	1.156	1.202	0.897	1.336	0.883	0.46	0.522	1.197	0.795	0.22084	0.556	0.0987859	0.699	0.257298
pc84472.graph_c1	Beta-glucosidase 42 OS=Arabidopsis thaliana OX=3702 GN=BGLU42 PE=2 SV=1	BGLU42	Glycosyl hydrolase family 1	CP SP UP	5	2	8	2	2	57.3	3.44409e+06	3.60071e+06	2.93264e+06	2.68748e+06	2.47553e+06	3217151	2.60485e+06	546836	2.53316e+06	1.423	1.454	0.977	0.881	1.03	0.918	1.144	0.269	1.149	0.734	0.0977271	0.665	0.309904	0.906	0.587924
pc84484.graph_c0	Glutathione S-transferase U18 OS=Arabidopsis thaliana OX=3702 GN=GSTU18 PE=2 SV=1	GSTU18	Glutathione S-transferase, N-terminal domain; Glutathione S-transferase, C-terminal domain	CP SP UP	26	6	62	6	6	25.8	58715056	7.16666e+07	8.1893e+07	59841631	5.11171e+07	7.07738e+07	4.98729e+07	5.71448e+07	4.68865e+07	1.064	1.27	1.197	0.861	0.933	0.887	0.961	1.233	0.933	0.759	0.00871383	0.886	0.283893	1.166	0.184714
pc84485.graph_c1	Nucleolin 2 OS=Oryza sativa subsp. japonica OX=39947 GN=Os04g0620700 PE=2 SV=2	Os04g0620700	RNA recognition motif. (a.k.a. RRM, RBD, or RNP domain)	CP SP UP	31	7	73	7	7	31.2	3.26534e+07	3.64001e+07	3.57512e+07	4.85884e+07	3.49962e+07	5.6988e+07	2.80286e+07	2.01681e+07	2.63328e+07	1.014	1.104	0.895	1.198	1.094	1.223	0.925	0.745	0.898	1.167	0.08856	0.852	0.152759	0.731	0.0139224
pc84520.graph_c0	Hydroquinone glucosyltransferase OS=Rauvolfia serpentina OX=4060 GN=AS PE=1 SV=1	AS		CP SP UP	3	1	1	1	1	53.3	1.0983e+06	1.06226e+06	1.09014e+06	866507		433757	886330	527514	682432
pc84540.graph_c0	Uncharacterized protein	--		CP SP UP	37	1	10	1	1	5.5	304449	293166	132710	14230227	15535728	12083804	6.01923e+06	3.28871e+06	5948076
pc84556.graph_c1	Eukaryotic translation initiation factor 3 subunit E OS=Arabidopsis thaliana OX=3702 GN=TIF3E1 PE=1 SV=1	TIF3E1	eIF3 subunit 6 N terminal domain	CP SP UP	8	3	11	3	3	45.7	6.47233e+06	4.781e+06	6.71936e+06	6.6008e+06	6.05076e+06	9.37937e+06	5.49138e+06	6.53112e+06	4.92156e+06	1.129	0.815	0.945	0.914	1.062	1.13	1.018	1.356	0.942	1.075	0.532012	1.148	0.408514	1.068	0.679235
pc84578.graph_c2	Ras-related protein Rab11D OS=Nicotiana tabacum OX=4097 GN=RAB11D PE=2 SV=1	RAB11D	Ras family	CP SP UP	10	2	19	1	1	24.9	1.88607e+06	2.66219e+06	2.95605e+06	3.80789e+06	2.1836e+06	2.75491e+06	955374	1681131	1.29182e+06
pc84586.graph_c0	Uncharacterized oxidoreductase At4g09670 OS=Arabidopsis thaliana OX=3702 GN=At4g09670 PE=1 SV=1	At4g09670		CP SP UP	7	2	14	2	2	39.5	7.16129e+06	9.09236e+06	9718281	8.19552e+06	5.93599e+06	8.44181e+06	7.24371e+06	5.03972e+06	4.94119e+06	1.081	1.342	1.183	0.983	0.902	0.881	1.163	0.906	0.819	0.767	0.0209305	0.801	0.132676	1.044	0.776681
pc84592.graph_c0	Bifunctional 3-dehydroquinate dehydratase/shikimate dehydrogenase, chloroplastic OS=Arabidopsis thaliana OX=3702 GN=EMB3004 PE=1 SV=1	EMB3004	Type I 3-dehydroquinase; Shikimate dehydrogenase substrate binding domain	CP SP UP	4	2	13	2	2	57.6	4.83485e+06	5.8641e+06	7.88731e+06	4.99451e+06	4.32999e+06	5.79881e+06	4.62553e+06	4.12146e+06	3.50469e+06	1.045	1.238	1.374	0.857	0.942	0.866	1.062	1.06	0.831	0.729	0.0217455	0.807	0.133729	1.108	0.325892
pc84603.graph_c1	Protein disulfide-isomerase OS=Medicago sativa OX=3879 GN=PDI PE=2 SV=1	PDI	Thioredoxin	CP SP UP	32	3	13	3	3	11.7	1.5546e+07	1.15754e+07	1.65804e+07	1.62307e+07	1.37306e+07	1.57489e+07	1.43822e+07	5.75851e+06	4507504	1.354	0.985	1.164	1.122	1.204	0.948	1.331	0.597	0.431	0.935	0.609907	0.673	0.220622	0.721	0.268535
pc84686.graph_c0	AB hydrolase-1 domain-containing protein OS=Camellia sinensis OX=4442 GN=HYC85_016500 PE=4 SV=1	HYC85_016500	alpha/beta hydrolase fold	CP SP UP	4	1	3	1	1	38	1.32548e+06		2.04497e+06	1.32336e+06	1045404	1.93374e+06		1.41226e+06	1.30584e+06
pc84704.graph_c0	Probable LRR receptor-like serine/threonine-protein kinase IRK OS=Arabidopsis thaliana OX=3702 GN=IRK PE=1 SV=1	IRK		CP SP UP	1	1	1	1	1	71.9	2.09303e+06	3.26511e+06	3.41069e+06	4.12979e+06	2.24727e+06	3.89855e+06	2781917	2.92322e+06	2.99229e+06
pc84738.graph_c0	Ubiquitin-conjugating enzyme E2 2 OS=Arabidopsis thaliana OX=3702 GN=UBC2 PE=2 SV=1	UBC2	Ubiquitin-conjugating enzyme	CP SP UP	10	1	9	1	1	18.5	1.64941e+06	1.40963e+06	1.49341e+06	1.10164e+06	917892	1.09367e+06	874738	629603	1.13342e+06
pc84744.graph_c0	Transmembrane ascorbate ferrireductase 1 OS=Arabidopsis thaliana OX=3702 GN=CYB561A PE=1 SV=1	CYB561A		UP	5	1	1	1	1	25.2
pc84785.graph_c0	NAP1-related protein 2 OS=Arabidopsis thaliana OX=3702 GN=NRP2 PE=1 SV=2	NRP2		CP SP UP	13	3	11	3	3	27.8	8.3597e+06	5.80201e+06	11429799	8.0045e+06	6.67486e+06	8930223	5960562		6614077	1.195	0.81	1.317	0.908	0.96	0.882	0.905		1.038	0.828	0.325608	0.877	0.611293	1.06	0.419144
pc84790.graph_c0	Early light-induced protein, chloroplastic OS=Pisum sativum OX=3888 PE=2 SV=1	--		CP SP	7	1	12	1	1	22.4				2.91394e+06		2.41498e+06	2416295
pc84796.graph_c2	Probable fructokinase-6, chloroplastic OS=Arabidopsis thaliana OX=3702 GN=At1g66430 PE=2 SV=1	At1g66430		CP SP UP	10	3	12	3	3	40.6	3.83082e+06	4.08022e+06	5.09772e+06	3.13356e+06	2.38384e+06	3.84811e+06	2.20111e+06	2.47883e+06	2.94788e+06	1.268	1.32	1.361	0.824	0.794	0.88	0.774	0.977	1.071	0.633	0.000228457	0.715	0.0251497	1.13	0.324034
pc84833.graph_c0	Serine--glyoxylate aminotransferase OS=Arabidopsis thaliana OX=3702 GN=AGT1 PE=1 SV=2	AGT1	Aminotransferase class-V	CP SP UP	4	1	1	1	1	44	723050	467115	537276	395585	343759	277613	441120	350121	467725
pc84834.graph_c1	Ras-related protein Rab7 OS=Glycine max OX=3847 PE=2 SV=1	--	Ras family	CP SP UP	12	1	4	1	1	12.7	550385	544668	626869	572793	298167	433784	415916	446276	383230
pc84839.graph_c0	Alanine aminotransferase 2, mitochondrial OS=Arabidopsis thaliana OX=3702 GN=ALAAT2 PE=1 SV=1	ALAAT2	Aminotransferase class I and II	CP SP UP	17	6	44	6	6	46.6	4.21298e+07	5.196e+07	4.5577e+07	3.97255e+07	3.89878e+07	3.91138e+07	4.55447e+06	29060941	2.34249e+07	1.33	1.603	1.161	0.996	1.239	0.854	0.153	1.092	0.812	0.755	0.117079	0.502	0.192828	0.666	0.333064
pc84850.graph_c0	ubiquitin carboxyl-terminal hydrolase MINDY-3 isoform X1 [Herrania umbratica]	--	Domain of unknown function (DUF4205)	CP SP UP	6	3	10	3	3	67.5	4.25038e+07	2.77696e+07	1.62508e+07	8.39543e+06	8.46124e+06	2.85953e+06	3.67364e+06	1.41031e+07	3.47283e+07	2.659	1.698	0.82	0.417	0.533	0.124	0.244	1.05	2.385	0.207	0.0448137	0.711	0.46797	3.426	0.268628
pc84858.graph_c0	NADH-cytochrome b5 reductase-like protein OS=Arabidopsis thaliana OX=3702 GN=CBR2 PE=1 SV=2	CBR2	Oxidoreductase NAD-binding domain	CP SP UP	28	3	37	3	3	13.8	8593582	4.57281e+06	1.39197e+07	9.72964e+06	5774558	17699698	8.13483e+06	5.79355e+06	5.68604e+06	1.068	0.555	1.395	0.96	0.723	1.52	1.075	0.857	0.776	1.061	0.827431	0.897	0.87542	0.845	0.613282
pc84872.graph_c0	Methylthioribose-1-phosphate isomerase OS=Populus trichocarpa OX=3694 GN=POPTRDRAFT_832064 PE=3 SV=2	POPTRDRAFT_832064		CP SP UP	8	2	13	2	2	40.2	3.92486e+06	3.45467e+06	4.51365e+06	6.95508e+06	5.51009e+06	1.02696e+07	8.36348e+06	4.13459e+06	2.28915e+06	0.789	0.679	0.732	1.11	1.115	1.426	1.787	0.989	0.505	1.66	0.00582033	1.491	0.497296	0.899	0.576528
pc84879.graph_c1	Monothiol glutaredoxin-S17 OS=Arabidopsis thaliana OX=3702 GN=GRXS17 PE=1 SV=1	GRXS17	Glutaredoxin	CP SP UP	3	1	1	1	1	41	820890	1.35598e+06	1.96398e+06	811956	1.11973e+06	1.59416e+06	1358228	849695	1.15162e+06
pc84883.graph_c0	PREDICTED: nucleolin-like isoform X2 [Nelumbo nucifera]	--	RNA recognition motif. (a.k.a. RRM, RBD, or RNP domain)	CP SP UP	6	2	13	2	2	51.7	3.08655e+06	4.31189e+06	3.99917e+06	3.70383e+06	808708	4.50884e+06	538540	1.00906e+06		1.24	1.694	1.296	1.182	0.327	1.252	0.23	0.483		0.653	0.268942	0.253	0.0180584	0.387	0.266856
pc84904.graph_c0	L-ascorbate oxidase homolog OS=Brassica napus OX=3708 GN=Bp10 PE=2 SV=1	Bp10		CP SP UP	36	2	4	2	2	6.3	3.44042e+06	3.37717e+06	3.97898e+06	4.96276e+06	3.48288e+06	5.34064e+06	5.20294e+06	3.76705e+06	4.73668e+06	0.892	0.856	0.832	1.022	0.91	0.957	1.434	1.163	1.349	1.12	0.0456447	1.529	0.00298132	1.366	0.011942
pc84915.graph_c3	Protein transport protein sec16 OS=Camellia sinensis var. sinensis OX=542762 GN=TEA_015009 PE=3 SV=1	TEA_015009	Zinc-finger of C2H2 type	CP SP UP	3	1	2	1	1	58	632548	376070	837449	812290	433272	825057	281987	411579	579479
pc84921.graph_c1	Heparanase-like protein 3 OS=Arabidopsis thaliana OX=3702 GN=At5g34940 PE=2 SV=2	At5g34940		CP SP UP	5	1	1	1	1	23.2	3196768	1.47124e+06	2.67799e+06	1.07878e+06		1.06343e+06	788131	917946
pc84922.graph_c1	UPF0481 protein At3g47200 OS=Arabidopsis thaliana OX=3702 GN=At3g47200 PE=2 SV=1	At3g47200		CP SP UP	4	1	7	1	1	27.8	36949848	25089564	37877888	30358500	30812116	25753296	16819422	23630382	37675384
pc84923.graph_c0	Plant UBX domain-containing protein 4 OS=Arabidopsis thaliana OX=3702 GN=PUX4 PE=1 SV=1	PUX4		CP SP UP	19	1	3	1	1	10.6	475489	376655	884668		388152	593814		402330	607606
pc84927.graph_c0	Amidase 1 OS=Arabidopsis thaliana OX=3702 GN=AMI1 PE=1 SV=1	AMI1		CP SP UP	14	1	9	1	1	12.3	1.06972e+06	1.12545e+06	996685	978522	892881	1.12499e+06	1259465	940070	1.02211e+06
pc84937.graph_c0	Cysteine proteinase inhibitor OS=Vigna unguiculata OX=3917 PE=1 SV=1	--		CP SP UP	25	2	14	2	2	11.1	1.59202e+06	1.03785e+06	1.64485e+06	2.98185e+06	2.85865e+06	2596673	1.98403e+06	716721	1.01749e+06	0.962	0.613	0.802	1.431	1.74	1.085	1.275	0.516	0.675	1.79	0.0374582	1.037	0.947309	0.579	0.116342
pc84944.graph_c0	Flap endonuclease OS=Actinidia chinensis var. chinensis OX=1590841 GN=CEY00_Acc10912 PE=4 SV=1	CEY00_Acc10912		CP SP UP	25	4	30	3	4	20.8	5.66642e+06	8.5112e+06	8801405	4.4648e+06	2.96719e+06	3.00455e+06	5.56886e+06	2691142	3.07328e+06	1.258	1.846	1.575	0.787	0.663	0.461	1.314	0.711	0.749	0.408	0.0092988	0.593	0.0711897	1.452	0.230713
pc84957.graph_c0	DEAD-box ATP-dependent RNA helicase 20 OS=Arabidopsis thaliana OX=3702 GN=RH20 PE=2 SV=1	RH20		CP SP UP	7	1	6	1	1	17.7	1.76495e+06	1.00577e+06	1.77404e+06	1.46519e+06	852488	1.51095e+06	1004283	666418	1.12889e+06
pc85008.graph_c0	Pyruvate kinase 1, cytosolic OS=Oryza sativa subsp. japonica OX=39947 GN=Os11g0148500 PE=1 SV=1	Os11g0148500	Pyruvate kinase, alpha/beta domain	CP SP UP	27	3	8	3	3	17.9	3.61391e+06	4.5393e+06	4.44055e+06	4.7643e+06	3.36191e+06	4.72371e+06	3533367	4.27253e+06	3.34556e+06	0.981	1.204	0.972	1.027	0.919	0.886	1.019	1.38	0.997	0.897	0.270956	1.076	0.625142	1.199	0.205069
pc85014.graph_c0	SNF1-related protein kinase regulatory subunit gamma-1 OS=Arabidopsis thaliana OX=3702 GN=KING1 PE=1 SV=2	KING1	CBS domain	CP SP UP	12	2	2	2	2	23	1.51283e+06	902657	1.17085e+06	1647207	752365	1.36972e+06	757100	1.03616e+06	1132113	1.461	0.852	0.912	1.263	0.732	0.914	0.777	1.192	1.201	0.902	0.693255	0.983	0.977113	1.09	0.690567
pc85020.graph_c1	Temperature-induced lipocalin-1 OS=Arabidopsis thaliana OX=3702 GN=TIL PE=1 SV=1	TIL	Lipocalin-like domain	CP SP UP	11	1	5	1	1	14.7	832902	962393	960223	636226	618361	823636	715677	990912	608390
pc85022.graph_c0	Proteasome subunit alpha type-2-B OS=Arabidopsis thaliana OX=3702 GN=PAB2 PE=1 SV=1	PAB2	Proteasome subunit	CP SP UP	25	5	46	5	5	23.5	1.93164e+07	1.55839e+07	1.89375e+07	1.64932e+07	1.15434e+07	1.81929e+07	1.66344e+07	1.58856e+07	1.7366e+07	1.279	1.009	1.011	0.867	0.77	0.833	1.171	1.252	1.263	0.749	0.0298717	1.117	0.228958	1.492	0.000688014
pc85023.graph_c4	UDP-glucuronic acid decarboxylase 1 OS=Arabidopsis thaliana OX=3702 GN=UXS1 PE=1 SV=1	UXS1		SP UP	6	1	1	1	1	26	1.27633e+06	1.12816e+06					601721	317173	1140217
pc85025.graph_c3	Histone H2AX OS=Cicer arietinum OX=3827 GN=HIS2A PE=2 SV=1	HIS2A		CP SP UP	18	1	3	1	1	7.1	28431146	17899770	22244086	29273682	19995924	32331202	13084669	11250417	15555135
pc85089.graph_c0	Ras-related protein RABH1e OS=Arabidopsis thaliana OX=3702 GN=RABH1E PE=2 SV=1	RABH1E	Ras family	CP SP UP	24	3	11	2	3	17.5	6684690	6465811	7.83198e+06	1.44573e+07	1.10628e+07	2.04119e+07	2.6494e+07	6.45819e+06	5220605	0.632	0.597	0.597	1.085	1.053	1.333	2.661	0.727	0.542	1.901	0.0011365	2.152	0.353843	1.132	0.813717
pc85094.graph_c0	Elongation factor 1-alpha OS=Manihot esculenta OX=3983 GN=EF1 PE=3 SV=1	EF1	Elongation factor Tu GTP binding domain; Elongation factor Tu domain 2; Elongation factor Tu C-terminal domain	CP SP UP	18	5	195	1	1	36.8	569714	811443	537770						520372
pc85111.graph_c1	40S ribosomal protein SA OS=Daucus carota OX=4039 GN=179B PE=2 SV=1	179B		CP SP UP	28	7	55	7	7	29.9	2.87947e+07	3.07388e+07	3.77849e+07	3.92762e+07	3.52158e+07	5.3431e+07	3.58503e+07	3.33439e+07	3.07877e+07	0.879	0.917	0.931	0.952	1.083	1.128	1.164	1.212	1.032	1.16	0.0536956	1.25	0.0125471	1.077	0.346989
pc85144.graph_c0	Probable cinnamyl alcohol dehydrogenase 1 OS=Aralia cordata OX=29746 GN=CAD1 PE=2 SV=1	CAD1	Alcohol dehydrogenase GroES-like domain	CP SP UP	17	6	46	6	6	39	9.20068e+06	2.87621e+07	3.52101e+07	1.1746e+07	1.08824e+07	2.79224e+07	9.99271e+06	6.97016e+06	6.94814e+06	0.619	1.891	1.91	0.627	0.737	1.298	0.714	0.558	0.513	0.602	0.369551	0.404	0.108296	0.671	0.212051
pc85155.graph_c0	Peptidase_M20 domain-containing protein/M20_dimer domain-containing protein [Cephalotus follicularis]	--	Peptidase dimerisation domain	CP SP UP	2	1	1	1	1	49.5	634990			706550	415269	610277	437215	764937	667192
pc85177.graph_c1	DNA-directed RNA polymerase II subunit RPB2 OS=Solanum lycopersicum OX=4081 GN=RPB2 PE=2 SV=1	RPB2	RNA polymerase Rpb2, domain 2; RNA polymerase Rpb2, domain 3; RNA polymerase Rpb2, domain 4; RNA polymerase Rpb2, domain 5; RNA polymerase Rpb2, domain 6	CP SP UP	4	2	8	2	2	70.1	1.79943e+06		1.93318e+06	1.46504e+06	697312	1.90561e+06	495819	843671	627714	1.626		1.409	1.051	0.635	1.19	0.476	0.908	0.623	0.632	0.148095	0.441	0.0412303	0.698	0.250101
pc85187.graph_c0	WD-40 repeat-containing protein MSI4 OS=Arabidopsis thaliana OX=3702 GN=MSI4 PE=1 SV=3	MSI4		CP SP UP	7	2	9	2	2	51.1	4.61269e+06	3.65505e+06	3.88282e+06	4.19971e+06	2.43649e+06	4.88465e+06	2.16909e+06	2426510	3.33957e+06	1.449	1.122	0.984	1.048	0.771	1.061	0.724	0.908	1.152	0.81	0.249117	0.783	0.229101	0.967	0.819814
pc85199.graph_c0	NAD(P)-bd_dom domain-containing protein OS=Camellia sinensis var. sinensis OX=542762 GN=TEA_017632 PE=4 SV=1	TEA_017632	NADH(P)-binding	CP SP UP	13	5	43	5	5	40	1.11855e+08	1.63813e+08	1.31803e+08	1.87612e+08	1.62132e+08	171808206	1.40353e+08	8.32889e+07	1.09629e+08	0.88	1.26	0.836	1.172	1.284	0.934	1.174	0.78	0.947	1.139	0.434804	0.975	0.905058	0.856	0.34737
pc85201.graph_c0	Peroxisomal and mitochondrial division factor 1 OS=Arabidopsis thaliana OX=3702 GN=PMD1 PE=1 SV=1	PMD1		CP SP UP	5	2	9	2	2	44	649969	429378	1.30739e+06	881401	481269	1.13595e+06	659194	536822	634865	0.961	0.621	1.559	1.035	0.717	1.161	1.036	0.945	1.031	0.927	0.936692	0.959	0.924009	1.034	0.740051
pc85204.graph_c0	Eukaryotic translation initiation factor 2 subunit beta OS=Malus domestica OX=3750 PE=2 SV=2	--		CP SP UP	7	2	19	2	2	32	1.0536e+06	820159	2.07488e+06	2695466	2.10241e+06	3.10793e+06	1.56359e+06	1.55154e+06	919986	0.659	0.501	1.046	1.338	1.323	1.342	1.039	1.154	0.631	1.815	0.0402554	1.28	0.409825	0.705	0.109988
pc85209.graph_c1	Hydroquinone glucosyltransferase OS=Rauvolfia serpentina OX=4060 GN=AS PE=1 SV=1	AS		CP SP UP	2	1	2	1	1	53.5	380796		681548	428668	238497	578568	147288		290663
pc85228.graph_c0	Protein disulfide isomerase-like 1-4 OS=Arabidopsis thaliana OX=3702 GN=PDIL1-4 PE=1 SV=1	PDIL1-4	Thioredoxin; Thioredoxin-like domain	CP SP UP	6	2	11	2	2	41.5	5.89403e+06	9.79135e+06	8.21316e+06	7.06588e+06	6636990	2.79288e+06	5.42465e+06	5376667	7.12693e+06	1.004	1.629	1.128	0.955	1.138	0.329	0.982	1.09	1.332	0.644	0.257222	0.905	0.641979	1.405	0.311074
pc85231.graph_c1	Protein BPS1, chloroplastic OS=Arabidopsis thaliana OX=3702 GN=BPS1 PE=2 SV=1	BPS1		CP SP UP	5	1	2	1	1	39.7	3662634	5.48131e+06	7843519	6302048	5.93196e+06	9374448	5.85187e+06	6399405	6.16934e+06
pc85237.graph_c0	Proteasome subunit beta type-2-B OS=Arabidopsis thaliana OX=3702 GN=PBD2 PE=1 SV=1	PBD2	Proteasome subunit	CP SP UP	14	1	9	1	1	14	1.92508e+06	2.59649e+06	1.67275e+06	1.40124e+06	1.18914e+06	296560	821571	1.53345e+06	2.436e+06
pc85241.graph_c0	Dihydrolipoyllysine-residue acetyltransferase component 5 of pyruvate dehydrogenase complex, chloroplastic OS=Arabidopsis thaliana OX=3702 GN=EMB3003 PE=2 SV=1	EMB3003	2-oxoacid dehydrogenases acyltransferase (catalytic domain)	CP SP UP	7	2	7	2	2	40.1	1.41799e+06		1.85298e+06	2.65666e+06	1.01902e+06	1.65384e+06	987837	1.35876e+06	1.53415e+06	1.003		1.057	1.492	0.726	0.808	0.743	1.144	1.191	0.979	0.81618	0.996	0.906077	1.017	0.866375
pc85249.graph_c2	4-coumarate--CoA ligase-like 5 OS=Arabidopsis thaliana OX=3702 GN=4CLL5 PE=1 SV=2	4CLL5		CP SP UP	4	2	7	2	2	55	1.45717e+06	1872589	1.82118e+06	3.0586e+06	2.49134e+06	3.00333e+06	1.76742e+06	1.46336e+06	2.02731e+06	0.763	0.958	0.769	1.272	1.314	1.087	0.984	0.912	1.166	1.475	0.0145695	1.23	0.117502	0.834	0.119979
pc85252.graph_c0	V-type proton ATPase 16 kDa proteolipid subunit OS=Gossypium hirsutum OX=3635 GN=CVA16-2 PE=2 SV=1	CVA16-2		CP SP UP	13	1	16	1	1	13.7	3.57323e+06	2.43296e+06	3.0409e+06	3.07408e+06	3.28086e+06	4.27838e+06	3.19131e+06	775671	1.89303e+06
pc85267.graph_c1	Triosephosphate isomerase, chloroplastic OS=Arabidopsis thaliana OX=3702 GN=TIM PE=1 SV=1	TIM	Triosephosphate isomerase	CP SP UP	27	2	29	1	1	8.5	746009	701011		2.13725e+06	2003617	2.75831e+06	1.23829e+06	1.13741e+06	812551
pc85283.graph_c0	Protein transport protein Sec61 subunit beta OS=Arabidopsis thaliana OX=3702 GN=At2g45070 PE=1 SV=1	At2g45070		CP SP UP	9	1	1	1	1	13.1	1215153	2.69317e+06	2.5971e+06		2.14217e+06		1.25756e+06		1.30002e+06
pc85295.graph_c0	GTP-binding protein YPTM2 OS=Zea mays OX=4577 GN=YPTM2 PE=2 SV=1	YPTM2	Ras family	CP SP UP	50	3	15	3	3	10.1	4.55609e+06	4.75966e+06	5.35558e+06	5.92465e+06	3.99195e+06	6.78942e+06	651502	649095	960963	1.345	1.373	1.275	1.389	1.187	1.385	0.204	0.228	0.311	0.992	0.865185	0.186	0.00018737	0.188	0.000245726
pc85298.graph_c0	Ras-related protein RABH1b OS=Arabidopsis thaliana OX=3702 GN=RABH1B PE=1 SV=1	RABH1B	Miro-like protein	CP SP UP	13	1	4	1	1	9.7		490208	819163	1.40283e+06	1.18111e+06	2035786	1.27858e+06
pc85298.graph_c4	Ras-related protein RABH1b OS=Arabidopsis thaliana OX=3702 GN=RABH1B PE=1 SV=1	RABH1B	Ras family	CP SP UP	37	2	2	2	2	6.8	9772781	1.30812e+07	1.1588e+07	2.34453e+07	1.99256e+07	2.28854e+07	2.33466e+07	1.57581e+07	1.19072e+07	0.64	0.837	0.612	1.219	1.313	1.035	1.624	1.228	0.856	1.708	0.0109481	1.775	0.0585162	1.04	0.962126
pc85371.graph_c0	ATP synthase subunit O, mitochondrial OS=Ipomoea batatas OX=4120 PE=1 SV=1	--		CP SP UP	18	4	40	4	4	28	1.47605e+07	1.73124e+07	24854975	1.77199e+07	1.52764e+07	2.76088e+07	1.37237e+07	1.42118e+07	14072786	0.919	1.053	1.248	0.876	0.957	1.188	0.908	1.053	0.962	0.938	0.638404	0.908	0.408722	0.968	0.804459
pc85439.graph_c0	SUN domain-containing protein 1 OS=Arabidopsis thaliana OX=3702 GN=SUN1 PE=1 SV=1	SUN1		CP SP UP	5	2	6	2	2	50.3	7704623	2024324	7.51385e+06	1.20586e+06	994740	1.23927e+06	6.261e+06	6.43539e+06	898231	2.232	0.573	1.756	0.277	0.29	0.248	1.928	2.22	0.286	0.179	0.0201958	0.972	0.808774	5.44	0.106972
pc85456.graph_c0	ABC transporter G family member 31 OS=Arabidopsis thaliana OX=3702 GN=ABCG31 PE=1 SV=1	ABCG31	ABC transporter	CP	5	1	2	1	1	24.1
pc85456.graph_c1	ABC transporter G family member 31 OS=Arabidopsis thaliana OX=3702 GN=ABCG31 PE=1 SV=1	ABCG31	ABC transporter	CP SP UP	3	2	10	2	2	69.8	1.28749e+06	890116	1.64261e+06	1.95586e+06	1.3878e+07	15449020	1.55685e+06	1.45653e+06	1.35055e+06	0.324	0.219	0.333	0.391	3.516	2.687	0.416	0.436	0.373	7.527	0.0752211	1.398	0.0703273	0.186	0.126771
pc85458.graph_c0	Heterogeneous nuclear ribonucleoprotein Q OS=Arabidopsis thaliana OX=3702 GN=LIF2 PE=1 SV=1	LIF2	RNA recognition motif. (a.k.a. RRM, RBD, or RNP domain)	CP SP UP	10	4	14	4	4	53.2	2.77996e+06	3.69299e+06	7.2106e+06	7.27928e+06	2.93379e+06	8.57527e+06	4.39532e+06	3.90082e+06	3.93198e+06	0.618	0.802	1.292	1.284	0.656	1.317	1.038	1.032	0.959	1.201	0.591181	1.117	0.508777	0.93	0.916588
pc85465.graph_c0	malonyl-CoA:ACP transacylase [Camellia oleifera]	--	Acyl transferase domain	CP SP UP	7	2	5	2	2	44.3	4.29765e+06	703497	3.96213e+06	549135	424062	3.81285e+06	385548	2.45821e+06	2.77014e+06	2.204	0.353	1.639	0.224	0.219	1.352	0.21	1.501	1.56	0.428	0.299884	0.78	0.734139	1.822	0.497303
pc85475.graph_c0	peroxisomal multifunctional enzyme A-like [Lactuca sativa]	--		CP SP UP	18	2	3	2	2	13.7	5.19267e+06	3.10332e+06	4.32864e+06	1.81572e+06	2.22206e+06	1.65918e+07	1.70872e+06	2.06284e+06	4.8183e+06	1.232	0.72	0.829	0.342	0.531	2.722	0.431	0.583	1.256	1.293	0.84882	0.816	0.473427	0.631	0.842747
pc85478.graph_c0	Protein SUPPRESSOR OF GENE SILENCING 3 OS=Solanum lycopersicum OX=4081 GN=SGS3 PE=1 SV=1	SGS3	XS zinc finger domain; XS domain	CP SP UP	3	1	6	1	1	52.4	56394.3			114394	98317.4		453439	334114	41251
pc85525.graph_c1	Blue-light photoreceptor PHR2 OS=Arabidopsis thaliana OX=3702 GN=PHR2 PE=2 SV=2	PHR2	DNA photolyase	CP SP UP	2	1	7	1	1	49.4	2.81735e+06	4437376	3.78804e+06	3.90169e+06	4.30365e+06	4611618	3.74973e+06	3.0476e+06	3226857
pc85535.graph_c1	Probable aspartyl aminopeptidase OS=Ricinus communis OX=3988 GN=RCOM_1506700 PE=2 SV=2	RCOM_1506700		CP UP	2	1	1	1	1	40.6			1.29448e+06			1.11144e+06
pc85553.graph_c0	2-hydroxyisoflavanone dehydratase OS=Glycyrrhiza echinata OX=46348 GN=HIDM PE=1 SV=1	HIDM	alpha/beta hydrolase fold	UP	4	1	1	1	1	33.1
pc85562.graph_c0	GLTSCR protein, conserved region [Trema orientalis]	--		SP UP	5	1	1	1	1	30.2	351516	258918	276436				141640	247419	313882
pc85587.graph_c0	Translationally-controlled tumor protein homolog OS=Elaeis guineensis var. tenera OX=51953 GN=TCTP PE=2 SV=1	TCTP	Translationally controlled tumour protein	CP SP UP	14	3	37	2	2	15.4	717370	2.11361e+06	353049	4.33717e+06	3.75553e+06	4.98003e+06	3.24339e+06	1.32834e+06	1.88161e+06	0.314	0.903	0.125	1.506	1.654	1.505	1.508	0.692	0.903	3.476	0.053221	2.312	0.15019	0.665	0.116795
pc85589.graph_c0	Peroxidase 28 OS=Arabidopsis thaliana OX=3702 GN=PER28 PE=2 SV=1	PER28	Peroxidase	CP SP UP	18	5	16	5	5	44.3	4.41279e+07	4.97901e+07	4.96975e+07	5.68842e+07	7.41104e+07	5.76632e+07	6.09639e+07	6.68762e+07	7.48084e+07	0.819	0.903	0.744	0.838	1.385	0.74	1.203	1.478	1.525	1.202	0.498399	1.706	0.00464365	1.42	0.135697
pc85590.graph_c0	Malate dehydrogenase 2, cytoplasmic OS=Arabidopsis thaliana OX=3702 GN=MDH2 PE=1 SV=1	MDH2	lactate/malate dehydrogenase, alpha/beta C-terminal domain	CP SP UP	33	8	96	8	8	33.2	7.91181e+07	8.08501e+07	7.33655e+07	8.39744e+07	7.32332e+07	8.66942e+07	6.3333e+07	7.27855e+07	7.83359e+07	1.136	1.134	0.85	0.957	1.059	0.86	0.967	1.244	1.235	0.922	0.539736	1.104	0.468292	1.198	0.157239
pc85593.graph_c0	60S ribosomal protein L9 OS=Pisum sativum OX=3888 GN=RPL9 PE=2 SV=1	RPL9	Ribosomal protein L6	CP SP UP	21	2	16	2	2	10.3	8372071	7.94686e+06	1.10806e+07	1.31359e+07	9965312	1.36549e+07	1.10063e+07	7.09857e+06	7.68929e+06	0.924	0.857	0.987	1.151	1.108	1.042	1.292	0.933	0.932	1.193	0.0241161	1.141	0.356315	0.956	0.644907
pc85595.graph_c0	Aminomethyltransferase, mitochondrial OS=Solanum tuberosum OX=4113 GN=GDCST PE=2 SV=1	GDCST	Aminomethyltransferase folate-binding domain; Glycine cleavage T-protein C-terminal barrel domain	CP SP UP	5	2	5	2	2	44.3	1.41963e+07	17456679	1.69487e+07	1.85645e+07	1.84318e+07	21152743	9.67135e+06	1.02552e+07	7.47054e+06	1.051	1.263	1.012	1.091	1.374	1.082	0.761	0.904	0.607	1.066	0.578319	0.683	0.0439264	0.641	0.0315319
pc85614.graph_c0	Thioredoxin F2, chloroplastic OS=Arabidopsis thaliana OX=3702 GN=At5g16400 PE=2 SV=1	At5g16400	Thioredoxin	CP SP UP	11	2	2	2	2	19.7	1.83975e+06	153555	1.19544e+06	1.91413e+06	1.22288e+06	1.74504e+06	1.6491e+06	1.50885e+06	1.21297e+06	1.469	0.12	0.77	1.213	0.983	0.963	1.399	1.434	1.063	1.339	0.39887	1.652	0.291873	1.233	0.16333
pc85631.graph_c1	Nudix hydrolase 3 OS=Arabidopsis thaliana OX=3702 GN=NUDT3 PE=1 SV=1	NUDT3	NUDIX domain	CP SP UP	9	6	49	6	6	82.8	8.36273e+06	1.21906e+07	1.09734e+07	1.18962e+07	1.02541e+07	1.39403e+07	1.5349e+07	9.99573e+06	1.05172e+07	0.803	1.143	0.849	0.906	0.991	0.925	1.566	1.142	1.108	1.01	0.859915	1.365	0.116404	1.352	0.0636534
pc85653.graph_c1	Chaperone protein ClpB3, mitochondrial OS=Oryza sativa subsp. japonica OX=39947 GN=CLPB3 PE=2 SV=3	CLPB3		CP SP UP	20	3	41	1	1	16.8	445685	320456	277937	282942	217377	219488	372904	253902	206905
pc85664.graph_c0	60S ribosomal protein L12 OS=Prunus armeniaca OX=36596 GN=RPL12 PE=2 SV=1	RPL12	Ribosomal protein L11, N-terminal domain; Ribosomal protein L11, RNA binding domain	CP SP UP	27	4	55	3	4	20.7	5.54348e+07	6.21992e+07	6.93299e+07	5.88272e+07	4.86162e+07	7.90414e+07	3.99908e+07	3.99684e+07	5.21847e+07	1.089	1.194	1.098	0.917	0.961	1.073	0.835	0.935	1.125	0.873	0.0672133	0.856	0.152254	0.981	0.815278
pc85665.graph_c0	Thiosulfate/3-mercaptopyruvate sulfurtransferase 1, mitochondrial OS=Arabidopsis thaliana OX=3702 GN=STR1 PE=1 SV=1	STR1	Rhodanese-like domain	CP SP UP	13	3	24	3	3	35.1	5.57785e+06	4.21955e+06	7.40093e+06	5.58524e+06	4.13609e+06	4.71798e+06	5.06652e+06	4.13578e+06	4.08732e+06	1.233	0.912	1.319	0.98	0.921	0.721	1.19	1.088	0.992	0.757	0.135381	0.944	0.72065	1.247	0.102504
pc85670.graph_c4	Alanine--tRNA ligase OS=Arabidopsis thaliana OX=3702 GN=ALATS PE=1 SV=3	ALATS	Threonyl and Alanyl tRNA synthetase second additional domain	CP SP UP	14	12	101	12	12	112	2.44097e+07	2.25097e+07	2.48952e+07	3.63711e+07	3.50649e+07	3.81487e+07	2.16457e+07	2.52139e+07	2.61771e+07	0.953	0.859	0.784	1.127	1.378	1.029	0.898	1.172	1.122	1.361	0.0419618	1.23	0.111655	0.903	0.445713
pc85719.graph_c0	Reverse transcriptase OS=Solanum tuberosum OX=4113 GN=102602050 PE=4 SV=1	102602050		CP SP UP	10	3	14	3	3	46.2	764067	1.28904e+06	5.95083e+06	2.0591e+06	2.56202e+06	10544774	1.13446e+07	3.86344e+06	1.10918e+06	0.192	0.317	1.207	0.411	0.649	1.833	3.033	1.157	0.306	1.686	0.420675	2.62	0.358271	1.554	0.759105
pc85739.graph_c0	Petal death protein OS=Dianthus caryophyllus OX=3570 GN=PDP PE=1 SV=1	PDP	Phosphoenolpyruvate phosphomutase	CP SP UP	13	2	2	2	2	18.1	2.20081e+06	2.72364e+06	3.09718e+06	2.82063e+06	2.15657e+06	1.06302e+06	2.20891e+06	2.11908e+06	2.28214e+06	1.057	1.279	1.2	1.076	1.043	0.353	1.128	1.212	1.204	0.699	0.273677	1.002	0.940064	1.434	0.265596
pc85749.graph_c0	Probable aldo-keto reductase 2 OS=Oryza sativa subsp. indica OX=39946 GN=OsI_15387 PE=3 SV=1	OsI_15387	Aldo/keto reductase family	CP SP UP	14	4	34	4	4	37.3	4.48584e+06	6.25593e+06	6.42503e+06	5.16065e+06	4.87415e+06	6.42982e+06	4.66135e+06	3.01069e+06	2.84705e+06	1.009	1.375	1.166	0.922	1.104	1	1.114	0.806	0.703	0.852	0.209885	0.739	0.1269	0.867	0.336882
pc85760.graph_c1	Endoplasmic reticulum transmembrane protein OS=Camellia sinensis var. sinensis OX=542762 GN=TEA_000820 PE=3 SV=1	TEA_000820		CP SP UP	10	2	8	1	1	25.5	1.28093e+06	794600	2.06692e+06	1.89737e+06	1.20803e+06	1.56137e+06	1.35732e+06	1.63114e+06	1.2031e+06
pc85786.graph_c0	Probable 6-phosphogluconolactonase 4, chloroplastic OS=Oryza sativa subsp. japonica OX=39947 GN=Os09g0529100 PE=2 SV=2	Os09g0529100	Glucosamine-6-phosphate isomerases/6-phosphogluconolactonase	CP SP UP	8	2	3	2	2	35.2	8652044	1.11242e+07	1.28477e+07	1.2985e+07	1.27114e+07	9.15089e+06	9.22942e+06	9.04333e+06	1.0153e+07	0.896	1.126	1.073	1.068	1.325	0.655	1.016	1.115	1.154	0.985	0.825377	1.061	0.471967	1.078	0.617199
pc85794.graph_c0	Glucuronokinase 1 OS=Arabidopsis thaliana OX=3702 GN=GLCAK1 PE=1 SV=1	GLCAK1		CP SP	4	1	3	1	1	42.3
pc85812.graph_c0	1,4-alpha-glucan-branching enzyme OS=Solanum tuberosum OX=4113 GN=SBE1 PE=2 SV=2	SBE1	Carbohydrate-binding module 48 (Isoamylase N-terminal domain); Alpha amylase, catalytic domain	CP	2	1	2	1	1	60.3						6541872
pc85830.graph_c0	Mitochondrial outer membrane protein porin of 36 kDa OS=Solanum tuberosum OX=4113 PE=1 SV=2	--		CP SP	17	1	3	1	1	12.7
pc85846.graph_c0	Probable mannitol dehydrogenase OS=Fragaria ananassa OX=3747 GN=CAD PE=2 SV=1	CAD	Alcohol dehydrogenase GroES-like domain	CP SP UP	6	2	24	1	2	39	5.2615e+06	6.01264e+06	10304733	1.49218e+07	1.06683e+07	15923254	9070936	9.64202e+06	1.1173e+07
pc85927.graph_c2	Zinc finger CCCH domain-containing protein 44 OS=Oryza sativa subsp. japonica OX=39947 GN=Os06g0618100 PE=2 SV=1	Os06g0618100		CP SP UP	20	1	1	1	1	8	119577	165386	215674	637295	398212	679486	247287	103693	116031
pc85933.graph_c1	Ras-related protein RABA2a OS=Arabidopsis thaliana OX=3702 GN=RABA2A PE=2 SV=1	RABA2A	Ras family	CP SP UP	20	4	35	2	2	23.9	1.72069e+06	2.79229e+06	2.80087e+06	1.84561e+06	1.41988e+06	1.95487e+06	1.13654e+06	1.65827e+06	1.60672e+06	1.009	1.6	1.325	0.859	0.838	0.792	0.708	1.158	1.034	0.633	0.0316211	0.737	0.197971	1.165	0.429716
pc85960.graph_c0	Thiamine thiazole synthase 1, chloroplastic OS=Vitis vinifera OX=29760 GN=THI1-1 PE=3 SV=1	THI1-1		CP SP UP	7	2	34	2	2	38.2	11216973	1.19548e+07	2.14009e+07	8.04467e+06	7.11622e+06	8485813	5.9576e+06	7.1526e+06	8951320	1.234	1.285	1.899	0.703	0.788	0.645	0.697	0.937	1.081	0.483	0.00888587	0.615	0.0624415	1.271	0.184277
pc85961.graph_c1	PREDICTED: prolyl endopeptidase-like [Populus euphratica]	--	Prolyl oligopeptidase, N-terminal beta-propeller domain; Prolyl oligopeptidase family	CP SP UP	3	1	4	1	1	47			2.31258e+06	3758542	3.58622e+06	4767203	4.03003e+06		3.27952e+06
pc85973.graph_c1	14-3-3-like protein B OS=Vicia faba OX=3906 PE=2 SV=1	--	14-3-3 protein	CP SP UP	27	7	225	4	5	28.3	3.23342e+07	3.85512e+07	6.21813e+07	5.35198e+07	4.44389e+07	7.13314e+07	4.02862e+07	3.25119e+07	3.11857e+07	0.79	0.921	1.226	1.039	1.094	1.205	1.047	0.946	0.837	1.137	0.352238	0.964	0.873687	0.848	0.0982901
pc85995.graph_c0	Protein TIC 40, chloroplastic OS=Pisum sativum OX=3888 GN=TIC40 PE=1 SV=1	TIC40		CP SP UP	5	1	4	1	1	24	2.03532e+06	1.59207e+06	1.85307e+06	963590	746130	1.11741e+06	473074	633246	811314
pc85998.graph_c0	Usp domain-containing protein OS=Camellia sinensis OX=4442 GN=HYC85_013168 PE=4 SV=1	HYC85_013168	Universal stress protein family	CP SP UP	12	1	4	1	1	14.3
pc85998.graph_c1	Adenosine kinase 2 OS=Arabidopsis thaliana OX=3702 GN=ADK2 PE=1 SV=1	ADK2		CP SP UP	16	2	31	2	2	18.3	1.04753e+07	9.90896e+06	1.08627e+07	1.45404e+07	1.06313e+07	1.98302e+07	7.78649e+06	7.19436e+06	9.65938e+06	1.031	0.953	0.862	1.136	1.054	1.349	0.815	0.843	1.044	1.243	0.0741161	0.949	0.584428	0.763	0.0639613
pc86035.graph_c0	Succinate-semialdehyde dehydrogenase, mitochondrial OS=Arabidopsis thaliana OX=3702 GN=ALDH5F1 PE=1 SV=2	ALDH5F1		CP SP UP	14	4	15	4	4	43.5	6.04646e+06	3.05284e+06	3.22304e+06	4.20314e+06	3.12047e+06	4.97421e+06	5.37462e+06	6.65418e+06	2.21321e+06	1.545	0.762	0.664	0.853	0.803	0.879	1.46	2.024	0.621	0.853	0.757249	1.382	0.552126	1.619	0.352308
pc86060.graph_c0	26S proteasome regulatory subunit 8 homolog A OS=Arabidopsis thaliana OX=3702 GN=RPT6A PE=1 SV=1	RPT6A	ATPase family associated with various cellular activities (AAA)	CP SP UP	23	8	58	7	7	47.1	1.6218e+07	1.578e+07	15518063	1.48255e+07	1.44557e+07	2.07576e+07	1.50739e+07	1.64783e+07	1.40855e+07	1.125	1.07	0.868	0.816	1.009	0.995	1.111	1.361	1.073	0.921	0.482726	1.157	0.24832	1.257	0.0870907
pc86069.graph_c0	Protein STRICTOSIDINE SYNTHASE-LIKE 3 OS=Arabidopsis thaliana OX=3702 GN=SSL3 PE=2 SV=1	SSL3		CP SP UP	18	5	12	5	5	43.9	1.40892e+06	2.18561e+06	1.24306e+08	2.7398e+06	2.09428e+06	7.68204e+06	1.15764e+06	1.58892e+06	1.20825e+06	0.097	0.147	6.896	0.15	0.145	0.365	0.085	0.13	0.091	0.092	0.578887	0.043	0.325358	0.464	0.104946
pc86074.graph_c0	Fumarylacetoacetase OS=Arabidopsis thaliana OX=3702 GN=FAH PE=1 SV=1	FAH		CP	10	1	1	1	1	13.3
pc86100.graph_c0	Heterogeneous nuclear ribonucleoprotein 1 OS=Arabidopsis thaliana OX=3702 GN=RNP1 PE=1 SV=1	RNP1	RNA recognition motif. (a.k.a. RRM, RBD, or RNP domain)	CP SP UP	3	1	5	1	1	48	953000	664242	458032	469540	375396	710192	210279	419070	593348
pc86107.graph_c1	Trifunctional UDP-glucose 4,6-dehydratase/UDP-4-keto-6-deoxy-D-glucose 3,5-epimerase/UDP-4-keto-L-rhamnose-reductase RHM1 OS=Arabidopsis thaliana OX=3702 GN=RHM1 PE=1 SV=1	RHM1	RmlD substrate binding domain	CP SP UP	12	7	26	1	6	75.7	14538171	9.83451e+06	1.15988e+07	3.65684e+07	2.16717e+07	3.91907e+07	2.10876e+07	1.70403e+07	1.45695e+07
pc86116.graph_c0	Calnexin homolog OS=Helianthus tuberosus OX=4233 PE=2 SV=1	--		CP SP UP	22	8	36	8	8	53.6	8.27537e+06	8.88201e+06	1.26709e+07	1.64061e+07	1.2204e+07	2.1372e+07	9.64785e+06	9.01931e+06	9.33113e+06	0.762	0.8	0.941	1.2	1.132	1.361	0.945	0.989	0.944	1.475	0.00962881	1.15	0.093981	0.779	0.0120108
pc86125.graph_c0	Beta-fructofuranosidase, insoluble isoenzyme CWINV1 OS=Arabidopsis thaliana OX=3702 GN=CWINV1 PE=1 SV=1	CWINV1	Glycosyl hydrolases family 32 N-terminal domain; Glycosyl hydrolases family 32 C terminal	CP SP UP	7	4	15	4	4	64.9	2.09897e+06	5507421	2.08613e+06	2.45587e+06	1.47381e+06	3.5411e+06	2.24972e+06	41604.3	1.67168e+06	0.987	2.53	0.791	0.917	0.698	1.15	1.124	0.023	0.863	0.642	0.440435	0.467	0.315774	0.727	0.408342
pc86131.graph_c0	VOC domain-containing protein OS=Camellia sinensis var. sinensis OX=542762 GN=TEA_001414 PE=4 SV=1	TEA_001414		CP SP UP	41	6	115	6	6	13.9	9.24647e+07	1.37351e+08	1.15691e+08	1.04209e+08	9.70251e+07	1.1553e+08	6.81135e+07	6.76307e+07	7.59953e+07	1.051	1.525	1.06	0.94	1.11	0.907	0.823	0.915	0.948	0.813	0.229222	0.739	0.0900069	0.908	0.280371
pc86136.graph_c1	60S ribosomal protein L18-3 OS=Arabidopsis thaliana OX=3702 GN=RPL18C PE=2 SV=1	RPL18C		CP SP	16	1	9	1	1	9.3				5.20317e+06	4538346	5730677	3.39981e+06	3.78989e+06	2271170
pc86146.graph_c0	PREDICTED: eukaryotic translation initiation factor 3 subunit J [Ricinus communis]	--		CP SP UP	7	1	11	1	1	20.9	3.18667e+06	5202279	2226405	4361684	3025642	5.79221e+06	1.51921e+06	2.94357e+06	2124700
pc86150.graph_c1	60S ribosomal protein L23A OS=Fritillaria agrestis OX=64177 GN=RPL23A PE=2 SV=1	RPL23A		CP SP UP	16	3	43	2	4	14.6	2.54463e+07	1.81541e+07	22767604	32389287	26312637	40404323	23131912	1.61785e+07	2.59774e+07	1.095	0.764	0.79	1.107	1.14	1.202	1.058	0.829	1.227	1.302	0.0775988	1.176	0.372549	0.903	0.382828
pc86159.graph_c0	Cytochrome b-c1 complex subunit 9 OS=Solanum tuberosum OX=4113 PE=1 SV=1	--		CP SP UP	16	1	1	1	1	9.2	1.47375e+06	1361037	2364016	1.5125e+06	1.15299e+06	2408891	896271	1.89542e+06	1.44524e+06
pc86160.graph_c0	Uncharacterized protein	--		CP SP UP	32	2	44	2	2	6.6	5.02634e+06	3.63353e+06	5.42565e+06	2.73784e+06	2.75577e+06	2.68552e+06	1.38721e+06	1.35237e+06	1.27847e+06	1.899	1.342	1.653	0.821	1.048	0.701	0.557	0.608	0.53	0.525	0.0137583	0.346	0.000635318	0.66	0.0308738
pc86169.graph_c2	Protein argonaute 4A OS=Oryza sativa subsp. japonica OX=39947 GN=AGO4A PE=2 SV=1	AGO4A		CP SP UP	25	2	30	1	1	8.9	2.3717e+06	1.35619e+06	1.62472e+06	1.74939e+06	1.04319e+06	2.01629e+06	585098	615438	1.7521e+06
pc86175.graph_c1	Cytochrome P450 704C1 OS=Pinus taeda OX=3352 GN=CYP704C1 PE=2 SV=1	CYP704C1	Cytochrome P450	CP SP UP	8	3	13	3	3	46.1	1.72127e+06	2.202e+06	2.03818e+06	2.25774e+06	1544054	4050713	2.67753e+06	1.42733e+06	1.33249e+06	0.888	1.11	0.848	0.925	0.802	1.444	1.468	0.877	0.755	1.114	0.694228	1.089	0.828723	0.978	0.909667
pc86178.graph_c0	UBP1-associated protein 2A OS=Arabidopsis thaliana OX=3702 GN=UBA2A PE=1 SV=1	UBA2A	RNA recognition motif. (a.k.a. RRM, RBD, or RNP domain)	CP SP UP	9	3	20	3	3	32.9	11333698	9.82085e+06	1.85271e+07	1.2465e+07	9077875	1.72696e+07	1.13264e+07	8.65854e+06	1.04062e+07	1.034	0.875	1.363	0.903	0.834	1.089	1.098	0.94	1.042	0.864	0.420252	0.941	0.756004	1.09	0.378415
pc86188.graph_c0	60S ribosomal protein L5-1 OS=Arabidopsis thaliana OX=3702 GN=ATL5 PE=1 SV=2	ATL5	Ribosomal L18 C-terminal region	CP SP UP	16	4	38	4	4	31.3	8.43786e+07	9.61686e+07	8.90961e+07	1.14676e+08	1.15093e+08	8.22732e+07	8.90638e+07	6.79306e+07	1.22573e+08	0.973	1.084	0.829	1.05	1.336	0.656	1.092	0.932	1.552	1.054	0.942734	1.239	0.30983	1.176	0.52293
pc86193.graph_c0	Pollen-specific leucine-rich repeat extensin-like protein 3 OS=Arabidopsis thaliana OX=3702 GN=PEX3 PE=2 SV=1	PEX3		CP SP UP	8	5	28	5	5	79.1	1.9045e+07	1.92847e+07	2.35274e+07	1.69092e+07	1.36049e+07	2.6895e+07	1.54706e+07	1.75034e+07	2.03477e+07	1.096	1.085	1.092	0.773	0.788	1.07	0.946	1.199	1.286	0.804	0.094657	1.048	0.698148	1.304	0.128442
pc86213.graph_c1	Pyruvate kinase 2, cytosolic OS=Oryza sativa subsp. japonica OX=39947 GN=Os12g0145700 PE=2 SV=1	Os12g0145700		CP SP UP	16	3	58	3	3	22.6	1.39731e+07	1.47815e+07	8.74295e+06	1.9882e+07	1.99734e+07	25368716	1.56451e+07	1.57928e+07	2.0898e+07	0.895	0.925	0.452	1.011	1.288	1.123	1.065	1.204	1.47	1.506	0.135726	1.646	0.0988449	1.093	0.51024
pc86239.graph_c1	Plasma membrane ATPase 4 OS=Nicotiana plumbaginifolia OX=4092 GN=PMA4 PE=2 SV=1	PMA4	Cation transporter/ATPase, N-terminus; haloacid dehalogenase-like hydrolase	CP SP UP	9	6	72	1	1	64.9	1.41479e+06	2.00726e+06	1759394	2.21601e+06	1.58916e+06	2.35361e+06	1658840	1.40301e+06	1.47608e+06
pc86264.graph_c1	PTI1-like tyrosine-protein kinase 3 OS=Arabidopsis thaliana OX=3702 GN=PTI13 PE=1 SV=1	PTI13	Protein tyrosine kinase	CP SP UP	4	1	3	1	1	27.7	17028936	13669244	15134556	14026768	11391799	6541049	9302497	10004243	13928016
pc86276.graph_c0	Laccase-4 OS=Arabidopsis thaliana OX=3702 GN=IRX12 PE=2 SV=2	IRX12	Multicopper oxidase; Multicopper oxidase; Multicopper oxidase	CP SP UP	9	4	9	4	4	60.9	3.13172e+06	7.36168e+06	1.92684e+07	3.38177e+06	4.16638e+06	3.10239e+06	3.29306e+06	2.06648e+06	1.98227e+06	0.651	1.496	3.232	0.558	0.872	0.446	0.728	0.512	0.453	0.349	0.150961	0.315	0.114196	0.902	0.748013
pc86288.graph_c0	Glyceraldehyde-3-phosphate dehydrogenase GAPCP2, chloroplastic OS=Arabidopsis thaliana OX=3702 GN=GAPCP2 PE=2 SV=1	GAPCP2	Glyceraldehyde 3-phosphate dehydrogenase, NAD binding domain; Glyceraldehyde 3-phosphate dehydrogenase, C-terminal domain	CP SP UP	14	4	36	2	4	38.3	1.72792e+07	2.0814e+07	1.82405e+07	2.92703e+07	2.74977e+07	3.19897e+07	2.53675e+07	6.80572e+07	4.35214e+07	0.608	0.716	0.518	0.818	0.975	0.778	0.949	2.853	1.683	1.396	0.0435446	2.978	0.0389879	2.133	0.110415
pc86303.graph_c0	Nucleolar GTP-binding protein 1 OS=Arabidopsis thaliana OX=3702 GN=At1g50920 PE=2 SV=1	At1g50920	NOGCT (NUC087) domain	CP SP UP	3	1	1	1	1	64	546953	514185	687145		295855	581026		311748	188856
pc86308.graph_c0	Nardilysin-like OS=Arabidopsis thaliana OX=3702 GN=At1g06900 PE=2 SV=1	At1g06900	Peptidase M16 inactive domain	CP SP UP	4	1	2	1	1	28.2	545276		292967	562534	678940	606575	595598	997093	656732
pc86322.graph_c0	PREDICTED: HD domain-containing protein 2 [Prunus mume]	--	HD domain	CP SP UP	5	1	1	1	1	28.3			1.01428e+06	913952		582582	523191	540092	604129
pc86328.graph_c0	Alpha-L-fucosidase 1 OS=Arabidopsis thaliana OX=3702 GN=FUC1 PE=1 SV=2	FUC1	Alpha-L-fucosidase	UP	4	1	2	1	1	56
pc86340.graph_c0	COP9 signalosome complex subunit 1 OS=Arabidopsis thaliana OX=3702 GN=CSN1 PE=1 SV=2	CSN1	PCI domain	CP SP UP	2	1	6	1	1	50.2	7.2446e+06	8784789	8800218	8460663	6.59451e+06	7830564	5984117	5095052	8048655
pc86361.graph_c1	Ras-related protein Rab2BV OS=Beta vulgaris OX=161934 GN=RAB2BV PE=2 SV=1	RAB2BV	Ras family	CP	15	2	9	1	1	18.2
pc86365.graph_c0	Endoplasmin homolog OS=Hordeum vulgare OX=4513 PE=2 SV=1	--	Histidine kinase-, DNA gyrase B-, and HSP90-like ATPase	CP SP UP	8	4	48	3	3	79.5	2.91134e+07	1.61003e+07	35914919	1.41041e+07	1.48834e+07	1.19575e+07	9.6993e+06	35433418	2.86731e+07	1.476	0.798	1.469	0.568	0.76	0.419	0.523	2.139	1.596	0.467	0.0478281	1.138	0.983486	2.437	0.174076
pc86389.graph_c0	Uncharacterized oxidoreductase At4g09670 OS=Arabidopsis thaliana OX=3702 GN=At4g09670 PE=1 SV=1	At4g09670		CP SP UP	9	1	11	1	1	12.7	1.71004e+06	2.46882e+06	3.02883e+06	3.34107e+06	2441725	4.54686e+06	2231938	1.92669e+06	1.77006e+06
pc86393.graph_c0	Tropinone reductase homolog At5g06060 OS=Arabidopsis thaliana OX=3702 GN=At5g06060 PE=2 SV=1	At5g06060	short chain dehydrogenase; Enoyl-(Acyl carrier protein) reductase	CP SP UP	4	1	1	1	1	33.6	1.01199e+06	810491	857696	680632	778629	1.06805e+06	1.62795e+06	800139	797150
pc86397.graph_c0	Ricin OS=Ricinus communis OX=3988 PE=1 SV=1	--	Ribosome inactivating protein; Ricin-type beta-trefoil lectin domain	CP SP UP	21	9	304	9	9	63.9	3.37046e+08	3.62134e+08	5.018e+08	3.14394e+08	3.30027e+08	2.79607e+08	3.87156e+08	3.42982e+08	3.30629e+08	1.051	1.103	1.262	0.778	1.036	0.602	1.283	1.273	1.132	0.707	0.0911009	1.08	0.315719	1.526	0.051185
pc86404.graph_c0	4,5-DOPA dioxygenase extradiol OS=Beta vulgaris OX=161934 GN=DODA PE=1 SV=1	DODA	Catalytic LigB subunit of aromatic ring-opening dioxygenase	CP SP UP	23	5	55	5	5	34.6	1.19864e+07	6.02155e+06	8.88306e+06	3.12034e+07	1.92202e+07	3.62083e+07	2.07033e+07	1.64295e+07	1.61183e+07	0.714	0.35	0.427	1.475	1.152	1.49	1.31	1.165	1.054	2.761	0.00988002	2.367	0.0150663	0.857	0.223288
pc86408.graph_c0	DEAD-box ATP-dependent RNA helicase 53, mitochondrial OS=Arabidopsis thaliana OX=3702 GN=RH53 PE=1 SV=1	RH53	DEAD/DEAH box helicase	CP SP UP	3	1	6	1	1	52.4	971130	1064735	1208171	1337715	553568	768778	870077	622629	788889
pc86413.graph_c0	PREDICTED: bifunctional epoxide hydrolase 2-like [Nicotiana tabacum]	--	Alpha/beta hydrolase family	CP SP UP	11	3	64	3	3	36.4	1.58405e+07	1.43967e+07	1.62376e+07	1.1849e+07	9.54446e+06	1.20066e+07	8.9937e+06	8.62253e+06	8.29897e+06	1.487	1.321	1.229	0.883	0.902	0.779	0.897	0.964	0.855	0.635	0.0032552	0.673	0.00384827	1.059	0.367078
pc86420.graph_c0	Putative F-box/LRR-repeat protein At5g02930 OS=Arabidopsis thaliana OX=3702 GN=At5g02930 PE=4 SV=1	At5g02930		CP SP UP	9	1	3	1	1	27.4	2.77008e+06	1.87861e+06	1950566	1.38639e+06	1.20214e+06	927600	1.54456e+06	1.70507e+06	2.79983e+06
pc86436.graph_c0	26S proteasome regulatory subunit 7 OS=Prunus persica OX=3760 GN=RPT1 PE=2 SV=1	RPT1	ATPase family associated with various cellular activities (AAA)	CP SP UP	30	12	80	12	12	47.6	6.12397e+07	6.00576e+07	86018867	82307047	6.26587e+07	9.49388e+07	6.60807e+07	5.69397e+07	8.53878e+07	0.928	0.889	1.051	0.99	0.956	0.994	1.064	1.027	1.42	1.025	0.626748	1.224	0.16471	1.194	0.181873
pc86437.graph_c1	Ferredoxin-dependent glutamate synthase 1, chloroplastic/mitochondrial OS=Arabidopsis thaliana OX=3702 GN=GLU1 PE=1 SV=3	GLU1	Glutamine amidotransferases class-II; Glutamate synthase central domain; Conserved region in glutamate synthase	CP SP UP	6	5	16	5	5	122.8	8.13964e+06	9377844	1.03301e+07	6840369	7.53414e+06	5.92736e+06	7.2978e+06	5.84432e+06	5.25464e+06	1.215	1.368	1.243	0.81	1.132	0.611	1.158	1.038	0.861	0.667	0.0750426	0.799	0.0700291	1.197	0.360138
pc86454.graph_c0	Glucan endo-1,3-beta-D-glucosidase OS=Olea europaea OX=4146 GN=OLE9 PE=1 SV=1	OLE9	Glycosyl hydrolases family 17; X8 domain	CP SP UP	19	7	26	7	7	54.9	1.49916e+07	1.77246e+07	1.73288e+07	2.11265e+07	1.90969e+07	2.27581e+07	2.43804e+07	1.40579e+07	2.25611e+07	0.856	0.989	0.798	0.957	1.097	0.898	1.479	0.955	1.414	1.117	0.268279	1.456	0.0770233	1.304	0.172707
pc86466.graph_c0	GB1/RHD3-type G domain-containing protein OS=Camellia sinensis var. sinensis OX=542762 GN=TEA_001512 PE=3 SV=1	TEA_001512		CP SP UP	3	1	6	1	1	46.6	1431494	1.15747e+06	1.80676e+06	1.73674e+06	1.07895e+06	2.88865e+06	425561	1.17065e+06	1305844
pc86467.graph_c0	Soluble inorganic pyrophosphatase 6, chloroplastic OS=Arabidopsis thaliana OX=3702 GN=PPA6 PE=1 SV=1	PPA6	Inorganic pyrophosphatase	CP SP UP	20	1	2	1	1	5.5	30887538	59825744	58579068	44094412	35718368	34396620	39298036	27879064	36155704
pc86475.graph_c0	Monodehydroascorbate reductase, seedling isozyme OS=Cucumis sativus OX=3659 PE=2 SV=1	--		CP SP UP	48	6	75	6	6	14.9	1.52217e+08	1.24983e+08	2.57984e+08	2.40328e+08	1.89415e+08	2.55611e+08	1.7269e+08	1.10486e+08	1.09796e+08	0.937	0.752	1.281	1.174	1.174	1.087	1.13	0.81	0.742	1.157	0.341642	0.903	0.661297	0.781	0.113716
pc86497.graph_c1	60S ribosomal protein L3 OS=Oryza sativa subsp. japonica OX=39947 GN=RPL3 PE=2 SV=2	RPL3		CP SP UP	25	7	66	6	8	37.7	4.12099e+07	4.4487e+07	5.97953e+07	5.54446e+07	4.66997e+07	7.35202e+07	5.21695e+07	3.19665e+07	3.37903e+07	0.932	0.983	1.091	0.996	1.063	1.149	1.254	0.861	0.839	1.067	0.350555	0.983	0.823638	0.921	0.510681
pc86530.graph_c1	Peroxidase 16 OS=Arabidopsis thaliana OX=3702 GN=PER16 PE=1 SV=2	PER16	Peroxidase	CP SP UP	41	2	11	2	2	10.5	587720	1.00622e+06		1.69597e+06	1.78881e+06	731199	1.83668e+06	575873	3.24395e+06	0.452	0.757		1.037	1.387	0.389	1.503	0.528	2.742	1.551	0.565629	2.632	0.308654	1.697	0.503179
pc86556.graph_c2	Beta-hexosaminidase 1 OS=Arabidopsis thaliana OX=3702 GN=HEXO1 PE=1 SV=1	HEXO1	Glycosyl hydrolase family 20, catalytic domain	CP SP UP	4	1	5	1	1	22.7	297808	557316	620590	400864	427098	356214	437207	215017
pc86563.graph_c0	Aldehyde dehydrogenase family 2 member B7, mitochondrial OS=Arabidopsis thaliana OX=3702 GN=ALDH2B7 PE=1 SV=2	ALDH2B7		CP SP UP	15	7	35	5	7	58.2	1.06193e+08	67831691	55311705	98491251	8.51631e+07	9.30596e+07	50975968	3.61266e+07	6.72678e+07	1.597	0.997	0.671	1.176	1.289	0.967	0.815	0.647	1.111	1.051	0.71062	0.788	0.535152	0.75	0.161194
pc86578.graph_c0	26S proteasome non-ATPase regulatory subunit 14 homolog OS=Arabidopsis thaliana OX=3702 GN=RPN11 PE=1 SV=1	RPN11		CP SP UP	8	2	26	2	2	30	8.73088e+06	1.1075e+07	12269396	10340660	9.42972e+06	13682250	8.24855e+06	1.01864e+07	8.91662e+06	0.934	1.157	1.058	0.878	1.015	1.011	0.937	1.297	1.047	0.922	0.367817	1.042	0.769745	1.13	0.341432
pc86581.graph_c0	Xylulose kinase 2 OS=Arabidopsis thaliana OX=3702 GN=XK2 PE=1 SV=1	XK2	FGGY family of carbohydrate kinases, N-terminal domain	CP SP UP	12	3	8	3	3	38.7	3.32262e+06	1.41087e+06	2.16697e+06	4.21996e+06	2.43969e+06	5.24065e+06	663474	1.19844e+06	1.53581e+06	1.486	0.617	0.782	1.499	1.099	1.62	0.315	0.638	0.754	1.462	0.202958	0.592	0.239063	0.405	0.03084
pc86586.graph_c1	Probable purple acid phosphatase 20 OS=Arabidopsis thaliana OX=3702 GN=PAP20 PE=2 SV=1	PAP20	Calcineurin-like phosphoesterase	CP SP	3	1	1	1	1	40.9					398235	745816	1156298
pc86602.graph_c0	Ras-related protein RABA1c OS=Arabidopsis thaliana OX=3702 GN=RABA1C PE=2 SV=1	RABA1C	Ras family	SP	16	2	12	1	1	16.7
pc86617.graph_c0	Proteasome subunit alpha type-7 OS=Solanum lycopersicum OX=4081 GN=PAD1 PE=2 SV=1	PAD1	Proteasome subunit A N-terminal signature; Proteasome subunit	CP SP UP	18	4	35	4	4	27.1	2.6546e+07	2.11346e+07	2.23163e+08	4.37669e+07	3.70253e+07	5.54328e+07	2.18299e+07	24973324	2.52351e+07	0.55	0.428	3.731	0.72	0.773	0.794	0.481	0.616	0.574	0.486	0.754797	0.355	0.470762	0.731	0.0158462
pc86619.graph_c1	Spliceosome-associated protein 130 B OS=Arabidopsis thaliana OX=3702 GN=SAP130B PE=2 SV=1	SAP130B	Mono-functional DNA-alkylating methyl methanesulfonate N-term	CP SP UP	5	6	24	6	6	134.9	2.46684e+07	2.08685e+07	3.04559e+07	20074567	1.72883e+07	2.42071e+07	15878107	1.89352e+07	1.89306e+07	1.281	1.059	1.275	0.827	0.904	0.868	0.876	1.17	1.079	0.719	0.00850107	0.864	0.2344	1.202	0.119438
pc86627.graph_c0	T-complex protein 1 subunit zeta 1 OS=Arabidopsis thaliana OX=3702 GN=CCT6A PE=1 SV=1	CCT6A		CP SP UP	22	9	52	9	9	59.1	3.59871e+07	2.97009e+07	4.3448e+07	4.54848e+07	3.60056e+07	4.51098e+07	2.55987e+07	2.74633e+07	2.90315e+07	1.124	0.907	1.095	1.128	1.133	0.974	0.85	1.022	0.996	1.035	0.687365	0.917	0.392988	0.887	0.186226
pc86636.graph_c0	14-3-3 protein 7 OS=Solanum lycopersicum OX=4081 GN=TFT7 PE=2 SV=2	TFT7	14-3-3 protein	CP SP UP	19	3	28	2	2	17	4.05283e+06	3.43099e+06	4.56316e+06	3.48247e+06	2.5988e+06	4.17474e+06	2.50591e+06	3.21656e+06	3.12571e+06	1.292	1.069	1.173	0.881	0.834	0.92	0.849	1.221	1.094	0.746	0.00912021	0.895	0.380394	1.201	0.196094
[truncated: 1,028 more rows]

## Sheet: Table S4
Table S4 Effects of catechins on C. oleifera pollen tubes grown in vitro.
		Treatment concentration (μg ∙ mL-1)
[truncated: 5 more rows]

## Sheet: Table S5
Table S5 Information of 45 DAPs from domain enrichment-based clustering.
[truncated: 47 more rows]

[truncated: 4 more sheets: Table S6, Table S7, Table S8, Table S9]
